# Supplementary material for: Genome-wide association studies in rice germplasm reveal significant genomic regions for root and yield-related traits under aerobic and irrigated conditions
Source: Front Plant Sci. 2023 Jul 18;14:1143853. doi: 10.3389/fpls.2023.1143853 (PMC10395336; doi:10.3389/fpls.2023.1143853)
Supplement: Supplementary file 1 [file DataSheet_1.zip]

Archive with 5 entries (5 files):
- Supplementary Tables.docx
- Additional File 1 Box Plots.docx
- Additional File 2 Marker-trait associations.xlsx
- Additional File 3 Expression of genes in various tissues....xlsx
- Supplementary Figures.docx
