# Supplementary material for: Genome-wide association studies in rice germplasm reveal significant genomic regions for root and yield-related traits under aerobic and irrigated conditions
Source: Front Plant Sci. 2023 Jul 18;14:1143853. doi: 10.3389/fpls.2023.1143853 (PMC10395336; doi:10.3389/fpls.2023.1143853)
Supplement: Supplementary file 1 [file DataSheet_1.zip › Additional File 2 Marker-trait associations.xlsx]

## Sheet: SVI 14-2018
Additional File 2 Marker -trait associations
Table 1. Marker-trait association for SVI 14 days after sowing under polyhouse 2018 (GLM and MLM) (SVI_P)
GLM						MLM
Trait	Marker	marker_p	perm_p	markerR2	Trait	Marker	p	markerR2	GV
AvgDiam	RM7083	2.63E-06	0.057	0.14489	AvgDiam	RM25310	0.04904	0.17483	1.06048
AvgDiam	RM25310	0.01072	0.912	0.16605	GP	RM6837	0.00914	0.10577	21.6383
AvgDiam	RM109	4.66E-07	0.028	0.16437	GP	RM25310	0.05556	0.17743	21.6383
AvgDiam	RM3117	5.05E-04	0.445	0.1031	GP	RM2584	0.01837	0.14043	21.6383
AvgDiam	RM6872	5.40E-07	0.029	0.16274	LenPerVol	RM28157	0.0443	0.11325	32.89138
GP	RM6837	0.00647	0.868	0.10411	LenPerVol	RM1385	0.03281	0.10655	32.89138
GP	RM25310	0.02365	0.984	0.18558	LenPerVol	RM410	0.04266	0.1142	32.89138
GP	RM2584	0.0117	0.956	0.13837	RDW	RM25310	0.03263	0.18736	1.46804
LenPerVol	RM28157	0.02931	0.948	0.11275	RFW	RM14753	0.04625	0.11226	38.27781
LenPerVol	RM1385	0.02441	0.91	0.10369	RFW	RM80	0.04077	0.14225	38.27781
LenPerVol	RM410	0.02191	0.884	0.1185	RootVolume	RM17263	0.03582	0.16621	1.00E-06
RDW	RM25310	0.0125	0.624	0.19342	RootVolume	RM6144	1.97E-05	0.31981	1.00E-06
RDW	RM3825	0.00385	0.259	0.10911	RootVolume	RM12434	0.01281	0.15114	1.00E-06
RFW	RM14753	0.02834	0.853	0.1145	RootVolume	RM13962	5.55E-04	0.43762	1.00E-06
RFW	RM80	0.02349	0.806	0.1426	Rootsurfarea	RM80	4.19E-04	0.27419	5.16172
RootVolume	RM17263	0.00114	0.911	0.16621	Rootsurfarea	RM3188	1.68E-07	0.34891	5.16172
RootVolume	RM25310	0.02957	0.992	0.17951	SDW	RM6837	0.0055	0.11565	59.14437
RootVolume	RM6144	3.61E-10	0.491	0.31981	SDW	RM22961	0.01097	0.13628	59.14437
RootVolume	RM12434	3.66E-04	0.874	0.15114	SDW	RM12434	0.01028	0.10265	59.14437
RootVolume	RM13962	3.78E-10	0.492	0.43762	SFW	RM18472	0.01841	0.14074	267.1268
Rootsurfarea	RM80	1.04E-06	0.631	0.31804	SFW	RM13962	0.04298	0.16002	267.1268
Rootsurfarea	RM3188	5.55E-12	0.373	0.38482	SL	RM20698	0.01018	0.17225	10.23982
SDW	RM22961	0.00351	0.267	0.14019	SL	RM22961	0.0012	0.16166	10.23982
SDW	RM25310	0.05816	0.996	0.15569	SL	RM1385	0.0042	0.13621	10.23982
SFW	RM18472	0.00498	0.601	0.15479	SVII	RM20698	0.02589	0.1493	10.61351
SFW	RM26558	0.01065	0.794	0.11123	SVII	RM22961	0.00365	0.13952	10.61351
SFW	RM25310	0.03799	0.985	0.17385	SVII	RM1385	0.00544	0.13137	10.61351
SFW	RM13962	0.04258	0.99	0.14792	TDW	RM25310	0.05728	0.17666	28.06566
SL	RM20698	0.00852	0.609	0.15274	TFW	RM18472	0.04162	0.11926	533.7994
SL	RM22961	1.04E-04	0.015	0.17156	TSL	RM20698	0.01834	0.17077	2.19614
SL	RM1385	9.57E-04	0.114	0.14092	TSL	RM22961	9.59E-04	0.18018	2.19614
SVII	RM20698	0.02659	0.923	0.13233	TSL	RM1385	0.01152	0.12539	2.19614
SVII	RM22961	5.43E-04	0.053	0.14929
SVII	RM1385	0.00146	0.152	0.13514
SVIII	RM6837	0.00601	0.411	0.10265
SVIII	RM22961	0.0081	0.518	0.12797
SVIII	RM25310	0.04717	0.984	0.1642
TDW	RM22961	0.00709	0.451	0.1306
TDW	RM25310	0.02167	0.846	0.18305
TFW	RM18472	0.02356	0.888	0.12378
TFW	RM26558	0.01876	0.834	0.10052
TFW	RM25310	0.03978	0.975	0.17241
TFW	RM80	0.05402	0.995	0.13019
TSL	RM20698	0.00363	0.443	0.17074
TSL	RM22961	5.65E-05	0.013	0.18343
TSL	RM1385	0.00391	0.457	0.12276
Where p<0.05 and R2>0.1
GLM-General linear model, MLM-Mixed linear model, Marker-F: F value from the F test on marker, Marker p: P value from the F test on marker, Perm-p: Permutation p value from marker, Marker R2R-squared for the marker after fitting other model terms (population structure), GV : Genetic variance

## Sheet: SVI 14-2019
Additional File 2
Table 2. Marker-trait association for SVI 14 days after sowing under polyhouse 2019 (GLM and MLM) (SVI_P)
GLM					MLM
Trait	Marker	marker_p	perm_p	markerR2	Trait	Marker	p	markerR2	GV
AvgDiam	RM25756	3.26E-04	0.372	0.14445	AvgDiam	RM5933	0.00245	0.14096	1.5583
AvgDiam	RM13962	6.00E-04	0.48	0.2217	AvgDiam	RM252	0.03159	0.10235	1.5583
GP	RM25310	0.0135	0.935	0.1984	AvgDiam	RM6144	0.00162	0.10908	1.5583
GP	RM2584	7.35E-04	0.47	0.18961	AvgDiam	RM224	0.00593	0.10524	1.5583
RDW	RM20698	0.04737	0.989	0.1378	AvgDiam	RM13962	8.02E-05	0.31282	1.5583
RDW	RM105	0.00177	0.466	0.10112	GP	RM18939	0.02507	0.10164	2.45598
RFW	RM14753	0.00638	0.315	0.14435	GP	RM25310	0.02985	0.19841	2.45598
RFW	RM80	0.02447	0.797	0.14301	GP	RM2584	0.00377	0.18082	2.45598
RL	RM80	6.43E-04	0.089	0.18152	LenPerVol	RM22961	0.04441	0.10009	90.00607
RootVolume	RM1112	0.00631	0.952	0.10356	RFW	RM14753	0.01703	0.13897	89.96776
Rootsurfarea	RM3524	4.31E-04	0.155	0.14836	RFW	RM80	0.03885	0.14552	89.96776
Rootsurfarea	RM229	0.00218	0.44	0.10295	RL	RM80	0.03093	0.17187	1.06023
Rootsurfarea	RM1388	0.00361	0.55	0.11355	Rootsurfarea	RM3524	0.00136	0.14553	0.17268
SDW	RM6837	0.00494	0.404	0.10313	Rootsurfarea	RM1388	0.00995	0.10382	0.17268
SDW	RM22961	0.00299	0.273	0.14206	SDW	RM6837	0.00983	0.1034	36.53709
SDW	RM25310	0.02504	0.905	0.1747	SDW	RM22961	0.01258	0.13277	36.53709
SFW	RM18472	0.00751	0.667	0.14655	SFW	RM18472	0.02406	0.13372	264.3404
SFW	RM26558	0.00842	0.703	0.11525	SL	RM22961	0.00159	0.16284	1.77044
SFW	RM25310	0.04709	0.996	0.168	SL	RM25310	0.02243	0.18417	1.77044
SL	RM20698	0.03094	0.963	0.12435	SL	RM1385	0.00437	0.14137	1.77044
SL	RM22961	5.86E-05	0.049	0.17252	SVII	RM22961	0.00404	0.14258	17128.18
SL	RM25310	0.00935	0.745	0.16515	SVII	RM1385	0.00475	0.13917	17128.18
SL	RM1385	5.62E-04	0.253	0.14298	SVIII	RM25310	0.05821	0.17562	201924.9
SVII	RM20698	0.05257	0.991	0.11398	TDW	RM22961	0.04573	0.10247	19.00577
SVII	RM22961	2.41E-04	0.113	0.15405	TDW	RM25310	0.05357	0.17846	19.00577
SVII	RM25310	0.05875	0.995	0.12986	TFW	RM18472	0.04835	0.11553	669.8659
SVII	RM1385	5.96E-04	0.209	0.14194	TSL	RM22961	0.00924	0.12593	1.76986
SVIII	RM22961	0.00842	0.603	0.1265	TSL	RM25310	0.05367	0.15922	1.76986
SVIII	RM25310	0.02737	0.944	0.1763	TSL	RM1385	0.02015	0.10925	1.76986
TDW	RM22961	0.0058	0.489	0.13319
TDW	RM25310	0.02051	0.888	0.18285
TFW	RM18472	0.02646	0.928	0.12164
TFW	RM26558	0.00802	0.566	0.11651
TFW	RM25310	0.04265	0.983	0.17106
TFW	RM80	0.05037	0.992	0.13217
TSL	RM20698	0.05745	0.998	0.11507
TSL	RM22961	8.37E-04	0.183	0.14079
TSL	RM25310	0.03297	0.965	0.14517
TSL	RM1385	0.00562	0.529	0.11301
Where p<0.05 and R2>0.1
GLM-General linear model, MLM-Mixed linear model, Marker-F: F value from the F test on marker, Marker p: P value from the F test on marker, Perm-p: Permutation p value from marker, Marker R2R-squared for the marker after fitting other model terms (population structure), GV : Genetic variance

## Sheet: SVI 21-2018
Additional File 2
Table 3. Marker-trait association SVI 21 days after sowing under polyhouse 2018 (GLM and MLM) (SVI_P)
GLM					MLM
Trait	Marker	marker_p	perm_p	markerR2	Trait	Marker	p	markerR2	GV
GP	RM22763	2.24E-04	0.211	0.13885	AvgDiam	RM15981	9.63E-04	0.11657	2.39923
GP	RM25310	7.15E-04	0.362	0.25804	GP	RM22763	0.00127	0.12382	3.77979
LenPerVol	RM28157	0.01822	0.847	0.11775	GP	RM25310	0.00661	0.2461	3.77979
RDW	RM14753	0.03109	0.932	0.11385	LenPerVol	RM28157	0.02838	0.11776	13.70805
RDW	RM21165	0.00142	0.151	0.10619	RFW	RM80	0.02394	0.15779	130.6674
RFW	RM25310	0.04694	0.976	0.15983	RFW	RM3029	0.00916	0.10234	130.6674
RFW	RM80	0.00917	0.453	0.16095	RL	RM13962	0.03122	0.16206	2.05059
RL	RM28157	0.01608	0.802	0.12717	SDW	RM25310	0.01279	0.2188	56.63324
RL	RM2584	0.03034	0.936	0.11447	SDW	RM1388	0.00758	0.1065	56.63324
RootVolume	RM13962	0.05933	0.999	0.13821	SFW	RM25310	0.03928	0.18688	989.6565
SDW	RM25310	0.00681	0.501	0.20258	SFW	RM80	0.04321	0.14432	989.6565
SDW	RM1388	0.00476	0.39	0.10374	SL	RM22961	0.01784	0.11157	28.71147
SFW	RM26558	8.19E-04	0.076	0.15456	SL	RM1385	0.02232	0.10676	28.71147
SFW	RM25310	0.00746	0.537	0.20925	SVII	RM22961	0.02396	0.10579	309224
SFW	RM5501	0.00555	0.423	0.10553	SVIII	RM25310	0.01387	0.21573	949361
SFW	RM80	0.02251	0.877	0.14899	TDW	RM25310	0.00873	0.23164	87.8513
SFW	RM1146	0.03546	0.968	0.11416	TFW	RM25310	0.05168	0.17714	1590.973
SL	RM22961	0.00599	0.449	0.12049	TFW	RM80	0.02698	0.15717	1590.973
SL	RM25310	0.02507	0.901	0.16195	TSL	RM22961	0.01741	0.11551	31.54222
SL	RM1385	0.00709	0.517	0.11772	TSL	RM1385	0.03064	0.10298	31.54222
SVII	RM22961	0.00949	0.579	0.11352
SVII	RM1385	0.01126	0.628	0.11062
SVII	RM410	0.03418	0.958	0.10279
SVIII	RM25310	0.01802	0.839	0.18259
SVIII	RM28157	0.04113	0.982	0.10676
TDW	RM25310	0.00406	0.34	0.21423
TDW	RM28157	0.05409	0.994	0.10138
TDW	RM1388	0.00553	0.423	0.10195
TFW	RM26558	0.00471	0.321	0.12264
TFW	RM25310	0.01068	0.584	0.19818
TFW	RM80	0.00986	0.556	0.16372
TFW	RM1146	0.04796	0.988	0.10588
TSL	RM22961	0.0073	0.526	0.1195
TSL	RM1385	0.01674	0.806	0.10522
Where p<0.05 and R2>0.1
GLM-General linear model, MLM-Mixed linear model, Marker-F: F value from the F test on marker, Marker p: P value from the F test on marker, Perm-p: Permutation p value from marker, Marker R2R-squared for the marker after fitting other model terms (population structure), GV : Genetic variance

## Sheet: SVI 21-2019
Additional File 2
Table 4. Marker-trait association SVI 21 days after sowing under polyhouse 2019 (GLM and MLM) (SVI_P)
GLM					MLM
Trait	Marker	marker_p	perm_p	markerR2	Trait	Marker	p	markerR2	GV
AvgDiam	RM13962	0.01933	0.928	0.1352	AvgDiam	RM13962	0.0074	0.16305	4.3325
GP	RM22961	0.00681	0.907	0.13456	GP	RM18939	0.02333	0.10292	3.84435
GP	RM25310	1.05E-04	0.182	0.29241	GP	RM22961	0.00895	0.14181	3.84435
GP	RM2584	0.00367	0.801	0.16066	GP	RM25310	0.00167	0.28813	3.84435
LenPerVol	RM14753	0.00355	0.226	0.1418	GP	RM2584	0.01087	0.15355	3.84435
LenPerVol	RM22961	0.01708	0.762	0.10283	LenPerVol	RM14753	0.013	0.13822	78.96222
RDW	RM14753	0.02928	0.96	0.11693	RDW	RM7086	3.82E-04	0.11406	6.91499
RFW	RM25310	0.04054	0.962	0.16044	RDW	RM474	0.04577	0.11371	6.91499
RFW	RM80	0.00811	0.456	0.16043	RFW	RM80	0.02102	0.15922	103.4658
Rootsurfarea	RM28157	0.03274	0.981	0.11444	Rootsurfarea	RM28157	0.05034	0.11262	0.54012
SDW	RM25310	0.013	0.699	0.1908	SDW	RM25310	0.0228	0.20252	46.20808
SFW	RM26558	0.01284	0.719	0.10733	SL	RM22961	0.0183	0.10953	14.02825
SFW	RM25310	0.03626	0.977	0.17427	SL	RM1385	0.02323	0.10448	14.02825
SFW	RM80	0.03226	0.968	0.14185	SL	RM13962	0.02819	0.15122	14.02825
SL	RM22961	0.0028	0.223	0.1307	SVII	RM22961	0.01642	0.11239	157480.9
SL	RM1385	0.00653	0.433	0.11725	SVII	RM410	0.037	0.1079	157480.9
SL	RM474	0.02625	0.915	0.1055	SVII	RM13962	0.02538	0.15476	157480.9
SL	RM13962	0.0168	0.785	0.14678	SVIII	RM25310	0.02124	0.20227	899166.9
SVII	RM22961	0.00291	0.209	0.13122	TDW	RM25310	0.01084	0.2251	85.07978
SVII	RM1385	0.01205	0.643	0.10812	TFW	RM80	0.02509	0.15957	1179.873
SVII	RM410	0.02094	0.831	0.11052	TSL	RM22961	0.01565	0.11579	12.38249
SVII	RM13962	0.01654	0.756	0.14835	TSL	RM1385	0.03208	0.10016	12.38249
SVIII	RM25310	0.03175	0.942	0.17115	TSL	RM13962	0.04476	0.14256	12.38249
SVIII	RM28157	0.05277	0.99	0.10238
TDW	RM25310	0.00608	0.424	0.20783
TFW	RM25310	0.02145	0.841	0.1837
TFW	RM80	0.01159	0.62	0.16129
TSL	RM22961	0.00359	0.273	0.12922
TSL	RM1385	0.01493	0.746	0.10554
TSL	RM13962	0.02713	0.922	0.14001
Where p<0.05 and R2>0.1
GLM-General linear model, MLM-Mixed linear model, Marker-F: F value from the F test on marker, Marker p: P value from the F test on marker, Perm-p: Permutation p value from marker, Marker R2R-squared for the marker after fitting other model terms (population structure), GV : Genetic variance

## Sheet: PI-Root-2019
Additional File 2
Table 5. Marker-trait association at panicle initiation (PI) stage under aerobic condition 2019 (GLM and MLM) (Root_PI)
GLM						MLM
Trait	Marker	marker_F	marker_p	perm_p	markerR2	Trait	Marker	F	p	markerR2	GV
RLPV	RM1146	2.58457	0.02226	0.813	0.12435	LP	RM1146	2.21661	0.04682	0.11435	17938.02
RLPV	RM2584	2.34583	0.03613	0.935	0.11419	RFW	RM28157	2.32844	0.03742	0.12109	45.48182
RDW	RM6837	4.89161	0.00313	0.412	0.10347	RFW	RM1015	4.06193	0.00883	0.10562	45.48182
RDW	RM80	2.06846	0.04529	0.995	0.11965	RL	RM410	2.35716	0.03531	0.12124	34.85763
RFW	RM6837	4.85361	0.00328	0.431	0.10755	RV	RM18472	2.31236	0.03865	0.11688	284.7437
RFW	RM28157	3.64684	0.00246	0.371	0.15624	Spad	RM3524	4.14661	0.00794	0.10731	1.67404
RFW	RM2584	4.76285	0.00367	0.451	0.10577	TN	RM80	2.72174	0.00909	0.17704	1.69878
RL	RM26558	3.66568	0.00766	0.513	0.11262	TN	RM7006	4.32216	0.00637	0.10543	1.69878
RL	RM410	2.6348	0.02009	0.833	0.12226	TN	RM2584	3.44641	0.00374	0.16814	1.69878
RL	RM80	2.07392	0.0447	0.987	0.12959	TPL	RM22961	2.8067	0.02007	0.11764	63.91463
SDW	RM6837	5.13683	0.0023	0.186	0.11605
SDW	RM28157	2.86669	0.01247	0.642	0.13078
SFW	RM6837	4.23828	0.00708	0.451	0.10046
SFW	RM12434	4.2179	0.00726	0.46	0.10002
SL	RM22961	2.91498	0.01649	0.748	0.10507
SPAD	RM3524	4.94858	0.00291	0.283	0.11392
SPAD	RM2584	2.52157	0.02531	0.913	0.11866
TDW	RM6837	5.4369	0.00159	0.148	0.11812
TDW	RM28157	2.69452	0.01777	0.821	0.12004
TFW	RM6837	4.93279	0.00297	0.31	0.11372
TFW	RM28157	2.20508	0.04791	0.99	0.1055
TFW	RM2584	2.22918	0.04566	0.988	0.10653
TFW	RM12434	4.83581	0.00335	0.343	0.11175
TN	RM80	3.31911	0.002	0.103	0.18425
TN	RM7006	5.0826	0.00246	0.133	0.11109
TN	RM2584	3.98333	0.00122	0.067	0.16666
TPL	RM22961	3.39601	0.00686	0.461	0.11951
Where p<0.05 and R2>0.1
GLM-General linear model, MLM-Mixed linear model, Marker-F: F value from the F test on marker, Marker p: P value from the F test on marker, Perm-p: Permutation p value from marker, Marker R2R-squared for the marker after fitting other model terms (population structure), GV: Genetic variation

## Sheet: wet 2019-irrig-IIRR
Additional File 2
Table 6 Marker-trait association for yield and yield related traits under irrigated condition at ICAR-IIRR, wet season 2019 (GLM and MLM) (Irri_RJN)
Trait	Marker	marker_p	perm_p	markerR2	Trait	Marker	p	markerR2	GV
GYP	RM6837	0.00202	0.204	0.11758	GYP	RM410	0.00587	0.16402	3.10065
GYP	RM5933	0.00621	0.47	0.11506	PH	RM20698	0.00133	0.22751	366.1376
GYP	RM1385	0.01634	0.798	0.11193	PH	RM13962	0.04724	0.13665	366.1376
GYP	RM410	0.00131	0.136	0.17048	PL	RM14753	0.02518	0.12791	0.52513
GYP	RM474	0.0296	0.932	0.11329	SF	RM410	0.03053	0.12434	3.6497
NPP	RM16	0.00248	0.203	0.10691	SF	RM16030	0.00942	0.10265	3.6497
PH	RM20698	8.40E-04	0.079	0.20609	TW	RM6837	0.00431	0.11127	5.97715
PH	RM25310	0.02622	0.899	0.16444
PH	RM1385	0.01065	0.61	0.11331
PH	RM6872	4.79E-06	0.002	0.15203
PL	RM14753	0.01017	0.615	0.13326
SF	RM1385	0.02809	0.933	0.10063
SF	RM410	0.02833	0.935	0.113
SF	RM16030	0.00282	0.317	0.11113
SF	RM2584	0.04908	0.987	0.10185
TNG	RM28157	0.03672	0.957	0.10359
TNG	RM229	0.00309	0.202	0.10543
TW	RM6837	0.00209	0.138	0.10161
Where p<0.05 and R2>0.1
GLM-General linear model, MLM-Mixed linear model, Marker-F: F value from the F test on marker, Marker p: P value from the F test on marker, Perm-p: Permutation p value from marker, Marker R2R-squared for the marker after fitting other model terms (population structure), GV : Genetic variance

## Sheet: wet 2020-irrig-IIRR
Additional File 2
Table 7. Marker-trait association for yield and yield related traits under irrigated condition at ICAR-IIRR, wet season 2020 (GLM and MLM) (Irri_RJN)
Trait	Marker	marker_p	perm_p	markerR2	Trait	Marker	p	markerR2	GV
GYP	RM6837	0.00065	0.054	0.13418	GYP	RM25310	0.22788	0.12236	4.23294
GYP	RM5933	0.00893	0.542	0.10791	GYP	RM410	0.00309	0.17984	4.23294
GYP	RM1385	0.01096	0.627	0.1183	GYP	RM13962	0.07302	0.13877	4.23294
GYP	RM410	9.54E-04	0.07	0.17439	NPP	RM14753	0.01313	0.1449	1.06281
NPP	RM14753	0.02462	0.949	0.10967	PH	RM20698	0.00213	0.21748	381.1136
PH	RM20698	0.000982	0.126	0.20566	PH	RM25310	0.11767	0.13286	381.1136
PH	RM25310	0.04302	0.988	0.15509	PH	RM13962	0.07438	0.12522	381.1136
PH	RM1385	1.48E-02	0.792	0.10876	SF	RM2584	0.02474	0.12622	4.02304
PH	RM6872	2.91E-06	0.001	0.16001	TNG	RM5179	0.0068	0.10773	107.8736
SF	RM2584	0.02346	0.933	0.11271	TW	RM3188	0.00747	0.10271	7.84321
TNG	RM5179	0.0026	0.192	0.10954
TNG	RM229	0.0033	0.253	0.10582
Where p<0.05 and R2>0.1
GLM-General linear model, MLM-Mixed linear model, Marker-F: F value from the F test on marker, Marker p: P value from the F test on marker, Perm-p: Permutation p value from marker, Marker R2R-squared for the marker after fitting other model terms (population structure), GV : Genetic variance

## Sheet: dry 2020-irrig-IIRR
Additional File 2
Table 8. Marker-trait association for yield and yield related traits under irrigated condition at ICAR IIRR, dry season 2020 (GLM and MLM) (Irri_RJN)
Trait	Marker	marker_p	perm_p	markerR2	Trait	Marker	p	markerR2	GV
GYP	RM6837	2.44E-04	0.022	0.14857	GYP	RM6837	0.00697	0.10992	2.426
GYP	RM14753	0.02986	0.933	0.1119	GYP	RM14753	0.05834	0.10893	2.426
GYP	RM20698	0.05419	0.993	0.13356	GYP	RM474	0.0089	0.15671	2.426
GYP	RM474	0.00804	0.527	0.1369	GYP	RM5501	1.10E-04	0.19745	2.426
GYP	RM5501	2.72E-05	0.003	0.18031	GYP	RM80	0.0111	0.18218	2.426
GYP	RM80	0.00282	0.247	0.18162	GYP	RM1141	0.00219	0.11158	2.426
GYP	RM1141	3.07E-04	0.027	0.12606	GYP	RM3825	0.00426	0.12007	2.426
GYP	RM3825	4.37E-04	0.037	0.13986	NPP	RM28157	0.00549	0.15551	0.57102
NPP	RM28157	5.76E-04	0.043	0.16734	NTP	RM28157	0.00622	0.16178	0.39697
NTP	RM28157	2.08E-04	0.016	0.18983	NTP	RM1388	0.00905	0.10213	0.39697
NTP	RM13962	0.05193	0.989	0.12872	PH	RM14753	0.05034	0.11103	123.7484
PH	RM14753	0.03084	0.959	0.10739	PH	RM20698	0.04508	0.1536	123.7484
PH	RM1385	0.01642	0.845	0.10679	PH	RM1385	0.01532	0.12542	123.7484
PH	RM25756	1.69E-04	0.032	0.14862	PH	RM25756	0.00126	0.14323	123.7484
PL	RM20698	0.05659	0.993	0.1148	SF	RM16030	0.00981	0.10253	7.5731
SF	RM15981	3.36E-05	0.001	0.14889	TNG	RM20698	0.04787	0.14624	126.486
SF	RM474	0.03147	0.937	0.10479	TNG	RM410	0.01609	0.13457	126.486
TNG	RM20698	0.02743	0.91	0.13657	TNG	RM12434	0.00495	0.11097	126.486
TNG	RM410	0.00938	0.542	0.12302	TNG	RM13962	0.02018	0.17063	126.486
TNG	RM13962	0.03345	0.947	0.13258	TW	RM22961	0.02663	0.10815	5.05678
TW	RM20698	0.05896	0.991	0.12547
TW	RM22961	0.01494	0.705	0.10715
Where p<0.05 and R2>0.1
GLM-General linear model, MLM-Mixed linear model, Marker-F: F value from the F test on marker, Marker p: P value from the F test on marker, Perm-p: Permutation p value from marker, Marker R2R-squared for the marker after fitting other model terms (population structure), GV : Genetic variance

## Sheet: wet 2020-irrig-DSG
Additional File 2
Table 9. Marker-trait association for yield related traits under irrigated condition at Dhadesugur wet season 2020 (GLM and MLM) (Irri_DSG)
GLM					MLM
Trait	Marker	marker_p	perm_p	markerR2	Trait	Marker	p	markerR2	GV
GYP	RM14472	8.32E-04	0.284	0.10747	NPP	RM20698	0.0476	0.15485	0.84387
GYP	RM105	0.00104	0.323	0.10429	NPP	RM22961	0.00819	0.14265	0.84387
GYP	RM1146	0.01643	0.868	0.11909	NPP	RM25310	0.03624	0.18972	0.84387
NPP	RM22961	0.01164	0.792	0.11944	NPP	RM1015	0.00544	0.1154	0.84387
NPP	RM25310	0.02245	0.907	0.17926	NPP	RM2584	0.05613	0.11028	0.84387
NPP	RM2584	0.01224	0.805	0.1319	NTP	RM2584	0.00516	0.16356	2.27814
NTP	RM17263	0.02227	0.924	0.1043	PL	RM22961	0.01457	0.12913	0.42875
NTP	RM25310	0.04759	0.995	0.15712	SF	RM18472	0.00475	0.17432	1.0667
NTP	RM2584	8.79E-05	0.14	0.21042	SF	RM1015	0.00994	0.1038	1.0667
PH	RM25310	0.02422	0.863	0.17923	SF	RM2584	0.02233	0.13515	1.0667
PL	RM105	3.70E-04	0.058	0.12873	TNG	RM5179	0.00108	0.14754	96.61729
SF	RM18472	6.85E-04	0.085	0.18837
SF	RM1015	0.0038	0.324	0.11166
SF	RM2584	0.02248	0.884	0.12337
TNG	RM5179	1.30E-04	0.044	0.158
TNG	RM229	0.00506	0.561	0.10191
TW	RM6837	0.00197	0.145	0.10283
Where p<0.05 and R2>0.1
GLM-General linear model, MLM-Mixed linear model, Marker-F: F value from the F test on marker, Marker p: P value from the F test on marker, Perm-p: Permutation p value from marker, Marker R2R-squared for the marker after fitting other model terms (population structure), GV : Genetic variance

## Sheet: wet 2020-Aero-DSG
Additional File 2
Table 10. Marker-trait association for yield and yield-related traits under aerobic condition at Dhadesugur wet season 2020 (GLM and MLM) (Aero_DSG)
GLM					MLM
Trait	Marker	marker_p	perm_p	markerR2	Trait	Marker	p	markerR2	GV
GYP	RM1146	0.01065	0.613	0.12808	GYP	RM22961	0.04241	0.10134	1.99231
PL	RM80	0.01963	0.861	0.145	GYP	RM1146	0.025	0.1286	1.99231
PL	RM4455	0.00184	0.211	0.1183	PL	RM80	0.0574	0.13555	3.75344
SF	RM3188	0.00433	0.31	0.1074	PL	RM4455	0.00546	0.11479	3.75344
SW	RM2584	0.03285	0.949	0.11677	SF	RM3188	0.0108	0.10113	38.55806
TNG	RM25310	0.01299	0.674	0.19182	SW	RM2584	0.05614	0.11119	19.68361
TNG	RM410	0.043	0.977	0.10703	TNG	RM25310	0.05096	0.17814	220.995
TW	RM474	0.04692	0.978	0.10539
Where p<0.05 and R2>0.1
GLM-General linear model, MLM-Mixed linear model, Marker-F: F value from the F test on marker, Marker p: P value from the F test on marker, Perm-p: Permutation p value from marker, Marker R2R-squared for the marker after fitting other model terms (population structure), GV : Genetic variance
