# Supplementary material for: Genome-wide association studies in rice germplasm reveal significant genomic regions for root and yield-related traits under aerobic and irrigated conditions
Source: Front Plant Sci. 2023 Jul 18;14:1143853. doi: 10.3389/fpls.2023.1143853 (PMC10395336; doi:10.3389/fpls.2023.1143853)
Supplement: Supplementary file 1 [file DataSheet_1.zip › Additional File 3 Expression of genes in various tissues....xlsx]

## Sheet: Genes MTA
Additional File 3 Expression of genes in various tissues (roots and panicle) spanning the 1 Mb region of identified MTAs using various in-silico gene expression databases of rice
Marker	Traits linked	OS Gene ID	LOC Gene ID	Location	Description (RGAP, RAPDB)	NetREx https://bioinf.iiit.ac.in/netrex/index.html	IC4R rice data (http://expression.ic4r.org/)*	RiceXpro (https://ricexpro.dna.affrc.go.jp/)
RM5501(1_35)	GYP_Irri_RJN	Os01g0813100	LOC_Os01g59760	chr01:34565292..34568290(- strand)	bZIP transcription factor, Modulation of the floral transition, Floral repressor; HBF2	Root upon cold, osmosis; Shoot upon osmosis	Anther, pistil, panicle	Expressed under various tissues/organs throughout the entire growth in the field and in response to plant hormones
RM5501(1_35)	GYP_Irri_RJN	Os01g0817800	LOC_Os01g60200	chr01:34808259..34812170(- strand)	WD40 repeat-like domain containing protein.	Root _cold	Anther, panicle, leaf	Expressed under various tissues/organs throughout the entire growth in the field and in response to plant hormones
RM5501(1_35)	GYP_Irri_RJN	Os01g0818000	LOC_Os01g60230	chr01:34834574..34839504(+ strand)	OsPILS6a Auxin efflux carrier domain containing protein	Root and Shoot upon JA and osmosis	Root, leaf, seed	Expressed under various tissues/organs throughout the entire growth in the field and in response to plant hormones
RM5501(1_35)	GYP_Irri_RJN	Os01g0821300	LOC_Os01g60600	chr01:35032858..35035321(- strand)	WRKY108 WRKY transcription factor, Promotion of phosphate accumulation under Pi-replete conditions		NA	Expressed under various tissues/organs throughout the entire growth in the field and in response to plant hormones
RM5501(1_35)	GYP_Irri_RJN	Os01g0825500	LOC_Os01g61010	chr01:35303468..35305739(- strand)	Nodulin-like domain containing protein.;Similar to nodulin-like protein.	Root upon osmosis flood Shoot cold osmosis ABA	Seed, pistil, panicle	Expressed under various tissues/organs throughout the entire growth in the field and in response to plant hormones
RM5501(1_35)	GYP_Irri_RJN	Os01g0825800	LOC_Os01g61044	chr01:35320840..35327164(- strand)	Amino acid transporter, transmembrane domain containing protein.	Root upon ABA, osmosis, JA ; Shoot upon JA, osmosis	Panicle, seed, root	Expressed under various tissues/organs throughout the entire growth in the field and in response to plant hormones
RM3188(2_3.45)	RSA_14SVI_P,SF_Aero_DSG	Os02g0162700	LOC_Os02g06720	Chr2:3362047-3369519 (-)	OsWD40-37 WD domain containing protein, putative, expressed	Root heading, tillering, drought-induced long-term drought stress at the seedling stage, expressed in leaf after drought, heat, drought recovery stress.	Leaf, root, panicle	Expressed under various tissues/organs throughout the entire growth in the field and in response to plant hormones
RM6837(12_24)	SDW_14SVI_P, RDW, RFW,SDW,SFW,TDW, TFW_Root_PI,TW-Irri_DSG,GYP_Irri_RJN	Os03g0239700	LOC_Os03g13640	Chr3:7380730-7381463 (+)	expressed protein		Panicle, Anther, leaf
RM14753(3_9.58)	RFW_14SVI_P, GYP, PH_Irri_RJN	Os03g0281700	LOC_Os03g17330	Chr3:9645540-9646541 (+)	expressed protein		Anther, panicle
RM1388(4_25)	NPP, NTP_Irri_RJN	Os04g0504300	LOC_Os04g42550	Chr4:25178342-25178830 (-)	expressed protein		Panicle, Anther, root, shoot
RM18472(5_16.64)	SFW, TFW_14SVI_P, SF_Irri_DSG	Os05g0326675	LOC_Os05g26040	Chr5:15136288-15147503 (+)	pumilio-family RNA binding repeat containing protein, expressed	Root upon drought, cold root; shoot upon ABA, osmosis	Aleurone, panicle, leaf, anther
RM18472(5_16.64)	SFW, TFW_14SVI_P, SF_Irri_DSG	Os05g0353850	LOC_Os05g28540	Chr5:16720159-16724460 (+)	retrotransposon protein, putative, Ty3-gypsy subclass, expressed		Root, shoot
RM2584(8_7.56)	TN,RLP,RFW,SPAD,TFW_ Root _PI , NPP,NTP,SF-Irri_DSG, PL,SF,NPP Irri_RJN	Os08g0230400	LOC_Os08g13380	Chr8:7956281-7957021 (+)	expressed protein		Anther, seed, shoot, panicle, root
RM410(9_18)	RL_Root_PI, TNG,GYP_Irri_RJN	Os09g0463450	LOC_Os09g28860	Chr9:17542291-17543006 (+)	LEA D-34 late embryogenesis abundant protein D-34, putative, expressed		Seed, pistil, shoot
RM229(11_18.4)	TNG_Irri_RJN	Os12g0478632	LOC_Os12g29450	Chr12:17497023-17500320 (-)	retrotransposon protein, putative, LINE subclass, expressed		Panicle, root, shoot
RM1015(12_22)	RFW_Root_PI, SF, NPP_Irri_DSG	Os12g0551600	LOC_Os12g36530	Chr12:22371069-22373616 (+)	patatin, putative, expressed	Root upon drought	Aluerone, root, leaf
RM1015(12_22)	RFW_Root_PI, SF, NPP_Irri_DSG	Os12g0553100	LOC_Os12g36710	Chr12:22483691-22484604 (-)	expressed protein		Callus, panicle, aleurone, leaf
RM4455(10_11.66)	PL_ Aero_ DSG	Os10g0364400	LOC_Os10g22020	Chr10:11372185-11372673 (+)	RGH2B, putative, expressed		Anther
RM410(9_18)	RL_Root_PI, TNG,GYP_Irri_RJN	Os09g0462901	LOC_Os09g28830	Chr9:17506382-17510106 (-)	OsSCP42 - Putative Serine Carboxypeptidase homologue, expressed	Root upon drought	Root, panicles 0.01115
Marker	Traits linked	OS Gene ID	LOC Gene ID	Location	Description	RGAP (http://rice.uga.edu/cgi-bin/ORF_infopage.cgi)
						RNA-seq FPKM based on libraries made in the project	TRAP RNA-seq data FPKM
						***
RM5501(1_35)	GYP_Irri_RJN	Os01g0813100	LOC_Os01g59760	chr01:34565292..34568290(- strand)	bZIP transcription factor, Modulation of the floral transition, Floral repressor; HBF2	Pre-emergence inflorescence 8.92	Panicles 10.96
RM5501(1_35)	GYP_Irri_RJN	Os01g0817800	LOC_Os01g60200	chr01:34808259..34812170(- strand)	WD40 repeat-like domain containing protein.	Pistil 76.5	Panicle 57.34
RM5501(1_35)	GYP_Irri_RJN	Os01g0818000	LOC_Os01g60230	chr01:34834574..34839504(+ strand)	OsPILS6a Auxin efflux carrier domain containing protein	Leaves-20 days 54.64	Panicles 14.36
RM5501(1_35)	GYP_Irri_RJN	Os01g0821300	LOC_Os01g60600	chr01:35032858..35035321(- strand)	WRKY108 WRKY transcription factor, Promotion of phosphate accumulation under Pi-replete conditions	Shoot 15.75	Seedling 0.60
RM5501(1_35)	GYP_Irri_RJN	Os01g0825500	LOC_Os01g61010	chr01:35303468..35305739(- strand)	Nodulin-like domain containing protein.;Similar to nodulin-like protein.	Pistil 27.16	Seedling 8.68
RM5501(1_35)	GYP_Irri_RJN	Os01g0825800	LOC_Os01g61044	chr01:35320840..35327164(- strand)	Amino acid transporter, transmembrane domain containing protein.	Pistil 18.71	Callus 4,12
RM3188(2_3.45)	RSA_14SVI_P,SF_Aero_DSG	Os02g0162700	LOC_Os02g06720	Chr2:3362047-3369519 (-)	OsWD40-37 WD domain containing protein, putative, expressed	Nipponbare Early Inflorescence RNA-Seq 23.3025	Panicles 31.0928
RM6837(12_24)	SDW_14SVI_P, RDW, RFW,SDW,SFW,TDW, TFW_Root_PI,TW-Irri_DSG,GYP_Irri_RJN	Os03g0239700	LOC_Os03g13640	Chr3:7380730-7381463 (+)	expressed protein	seedlings 2.90685, panicles 8.76565	seedlings 6.16532, panicles 4.41532
RM14753(3_9.58)	RFW_14SVI_P, GYP, PH_Irri_RJN	Os03g0281700	LOC_Os03g17330	Chr3:9645540-9646541 (+)	expressed protein		panicles 0.0157901
RM1388(4_25)	NPP, NTP_Irri_RJN	Os04g0504300	LOC_Os04g42550	Chr4:25178342-25178830 (-)	expressed protein		seedlings 0.0528805, panicles 0.967928
RM18472(5_16.64)	SFW, TFW_14SVI_P, SF_Irri_DSG	Os05g0326675	LOC_Os05g26040	Chr5:15136288-15147503 (+)	pumilio-family RNA binding repeat containing protein, expressed	seedlings 0.722402, panicles 0.45678	seedlings 0.156175, panicles 2.76326
RM18472(5_16.64)	SFW, TFW_14SVI_P, SF_Irri_DSG	Os05g0353850	LOC_Os05g28540	Chr5:16720159-16724460 (+)	retrotransposon protein, putative, Ty3-gypsy subclass, expressed
RM2584(8_7.56)	TN,RLP,RFW,SPAD,TFW_ Root _PI , NPP,NTP,SF-Irri_DSG, PL,SF,NPP Irri_RJN	Os08g0230400	LOC_Os08g13380	Chr8:7956281-7957021 (+)	expressed protein	Post-emergence inflorescence 1.26278, Pre-emergence inflorescence 0.58195, seedlings 0.642295 panicles 0.0708248	seedlings 1.23927 panicles 0.164035
RM410(9_18)	RL_Root_PI, TNG,GYP_Irri_RJN	Os09g0463450	LOC_Os09g28860	Chr9:17542291-17543006 (+)	LEA D-34 late embryogenesis abundant protein D-34, putative, expressed	seedlinga 2.35533, panicles 0.052201	seedlings 0.273379, panicle 0.223599
RM229(11_18.4)	TNG_Irri_RJN	Os12g0478632	LOC_Os12g29450	Chr12:17497023-17500320 (-)	retrotransposon protein, putative, LINE subclass, expressed		panicles 0.00368972
RM1015(12_22)	RFW_Root_PI, SF, NPP_Irri_DSG	Os12g0551600	LOC_Os12g36530	Chr12:22371069-22373616 (+)	patatin, putative, expressed
RM1015(12_22)	RFW_Root_PI, SF, NPP_Irri_DSG	Os12g0553100	LOC_Os12g36710	Chr12:22483691-22484604 (-)	expressed protein
RM4455(10_11.66)	PL_ Aero_ DSG	Os10g0364400	LOC_Os10g22020	Chr10:11372185-11372673 (+)	RGH2B, putative, expressed
RM410(9_18)	RL_Root_PI, TNG,GYP_Irri_RJN	Os09g0462901	LOC_Os09g28830	Chr9:17506382-17510106 (-)	OsSCP42 - Putative Serine Carboxypeptidase homologue, expressed
Marker	Traits linked	OS Gene ID	LOC Gene ID	Location	Description	RGI https://riceome.hzau.edu.cn/genecard			Reference
						FPKM Value	FPKM Value	FPKM Value	Reference	Reference	Highlights from Reference
						Leaf	Root	Panicle
RM5501(1_35)	GYP_Irri_RJN	Os01g0813100	LOC_Os01g59760	chr01:34565292..34568290(- strand)	bZIP transcription factor, Modulation of the floral transition, Floral repressor; HBF2	0.417	0.739	0.57	Ling Huang, John Schiefelbein, Conserved Gene Expression Programs in Developing Roots from Diverse Plants, The Plant Cell, Volume 27, Issue 8, August 2015, Pages 2119–2132, https://doi.org/10.1105/tpc.15.00328	Ling Huang, Xinhui Shi, Wenjia Wang, Kook Hui Ryu, John Schiefelbein, Diversification of Root Hair Development Genes in Vascular Plants, Plant Physiology, Volume 174, Issue 3, July 2017, Pages 1697–1712, https://doi.org/10.1104/pp.17.00374	Processed RNA-Seq Gene Expression Values (in FPKM) highest expression from meristematic root development zone (MZ). Processed RNA-Seq Gene Expression Values (in FPKM) from isolated root hairs Rice Root Hair Transcriptome Data Set with higher expression
RM5501(1_35)	GYP_Irri_RJN	Os01g0817800	LOC_Os01g60200	chr01:34808259..34812170(- strand)	WD40 repeat-like domain containing protein.	1.032	1.491	2.519	Ling Huang, John Schiefelbein, Conserved Gene Expression Programs in Developing Roots from Diverse Plants, The Plant Cell, Volume 27, Issue 8, August 2015, Pages 2119–2132, https://doi.org/10.1105/tpc.15.00329	Ling Huang, Xinhui Shi, Wenjia Wang, Kook Hui Ryu, John Schiefelbein, Diversification of Root Hair Development Genes in Vascular Plants, Plant Physiology, Volume 174, Issue 3, July 2017, Pages 1697–1712, https://doi.org/10.1104/pp.17.00375	Processed RNA-Seq Gene Expression Values (in FPKM) highest expression from meristematic root development zone (MZ). Rice Root Hair Transcriptome Data Set with higher expression
RM5501(1_35)	GYP_Irri_RJN	Os01g0818000	LOC_Os01g60230	chr01:34834574..34839504(+ strand)	OsPILS6a Auxin efflux carrier domain containing protein	5.109	3.896	3.024	Hirose N, Makita N, Kojima M, Kamada-Nobusada T, Sakakibara H. Overexpression of a type-A response regulator alters rice morphology and cytokinin metabolism. Plant Cell Physiol. 2007 Mar;48(3):523-39. doi: 10.1093/pcp/pcm022. Epub 2007 Feb 9. PMID: 17293362.		Hormone-related genes regulated by cytokinin in rice
RM5501(1_35)	GYP_Irri_RJN	Os01g0821300	LOC_Os01g60600	chr01:35032858..35035321(- strand)	WRKY108 WRKY transcription factor, Promotion of phosphate accumulation under Pi-replete conditions	0	0	0.883	Ling Huang, John Schiefelbein, Conserved Gene Expression Programs in Developing Roots from Diverse Plants, The Plant Cell, Volume 27, Issue 8, August 2015, Pages 2119–2132, https://doi.org/10.1105/tpc.15.00329	Lavarenne J, Gonin M, Champion A, et al. Transcriptome profiling of laser-captured crown root primordia reveals new pathways activated during early stages of crown root formation in rice. Plos one. 2020 ;15(11):e0238736. DOI: 10.1371/journal.pone.0238736. PMID: 33211715; PMCID: PMC7676735.	Processed RNA-Seq Gene Expression Values (in FPKM) highest expression from meristematic root development zone (MZ). Differentially expressed transcription factor involved in the crown root primordia development in rice
RM5501(1_35)	GYP_Irri_RJN	Os01g0825500	LOC_Os01g61010	chr01:35303468..35305739(- strand)	Nodulin-like domain containing protein.;Similar to nodulin-like protein.	2.412	1.25	1.483	Chutimanukul P, Saputro TB, Mahaprom P, Plaimas K, Comai L, Buaboocha T, Siangliw M, Toojinda T and Chadchawan S (2021) Combining Genome and Gene Co-expression Network Analyses for the Identification of Genes Potentially Regulating Salt Tolerance in Rice. Front. Plant Sci. 12:704549. doi: 10.3389/fpls.2021.704549		Memberane transporter regulation; Function during osmosis; Role in drought and salt tolerance
RM5501(1_35)	GYP_Irri_RJN	Os01g0825800	LOC_Os01g61044	chr01:35320840..35327164(- strand)	Amino acid transporter, transmembrane domain containing protein.	0.172	0.176	0.55	Rebolledo MC, Peña AL, Duitama J, et al. Combining Image Analysis, Genome Wide Association Studies and Different Field Trials to Reveal Stable Genetic Regions Related to Panicle Architecture and the Number of Spikelets per Panicle in Rice. Frontiers in Plant Science. 2016 ;7:1384. DOI: 10.3389/fpls.2016.01384. PMID: 27703460; PMCID: PMC5029283.		List of known cloned genes related with panicle traits located within the linkage dis equilibrium block of significant GWAS sites detected in this study.
RM3188(2_3.45)	RSA_14SVI_P,SF_Aero_DSG	Os02g0162700	LOC_Os02g06720	Chr2:3362047-3369519 (-)	OsWD40-37 WD domain containing protein, putative, expressed	4.141	2.734	1.705
RM6837(12_24)	SDW_14SVI_P, RDW, RFW,SDW,SFW,TDW, TFW_Root_PI,TW-Irri_DSG,GYP_Irri_RJN	Os03g0239700	LOC_Os03g13640	Chr3:7380730-7381463 (+)	expressed protein	2.609	0.781	0
RM14753(3_9.58)	RFW_14SVI_P, GYP, PH_Irri_RJN	Os03g0281700	LOC_Os03g17330	Chr3:9645540-9646541 (+)	expressed protein	0	0	0.184
RM1388(4_25)	NPP, NTP_Irri_RJN	Os04g0504300	LOC_Os04g42550	Chr4:25178342-25178830 (-)	expressed protein	0.168	0	0
RM18472(5_16.64)	SFW, TFW_14SVI_P, SF_Irri_DSG	Os05g0326675	LOC_Os05g26040	Chr5:15136288-15147503 (+)	pumilio-family RNA binding repeat containing protein, expressed	0.166	0.205	0.427
RM18472(5_16.64)	SFW, TFW_14SVI_P, SF_Irri_DSG	Os05g0353850	LOC_Os05g28540	Chr5:16720159-16724460 (+)	retrotransposon protein, putative, Ty3-gypsy subclass, expressed	0.169	0	0
RM2584(8_7.56)	TN,RLP,RFW,SPAD,TFW_ Root _PI , NPP,NTP,SF-Irri_DSG, PL,SF,NPP Irri_RJN	Os08g0230400	LOC_Os08g13380	Chr8:7956281-7957021 (+)	expressed protein	0.196	0	0
RM410(9_18)	RL_Root_PI, TNG,GYP_Irri_RJN	Os09g0463450	LOC_Os09g28860	Chr9:17542291-17543006 (+)	LEA D-34 late embryogenesis abundant protein D-34, putative, expressed	0	1.503	0
RM229(11_18.4)	TNG_Irri_RJN	Os12g0478632	LOC_Os12g29450	Chr12:17497023-17500320 (-)	retrotransposon protein, putative, LINE subclass, expressed	0	0	0.069
RM1015(12_22)	RFW_Root_PI, SF, NPP_Irri_DSG	Os12g0551600	LOC_Os12g36530	Chr12:22371069-22373616 (+)	patatin, putative, expressed
RM1015(12_22)	RFW_Root_PI, SF, NPP_Irri_DSG	Os12g0553100	LOC_Os12g36710	Chr12:22483691-22484604 (-)	expressed protein
RM4455(10_11.66)	PL_ Aero_ DSG	Os10g0364400	LOC_Os10g22020	Chr10:11372185-11372673 (+)	RGH2B, putative, expressed
RM410(9_18)	RL_Root_PI, TNG,GYP_Irri_RJN	Os09g0462901	LOC_Os09g28830	Chr9:17506382-17510106 (-)	OsSCP42 - Putative Serine Carboxypeptidase homologue, expressed
			IC4R rice data (http://expression.ic4r.org/)
			RiceXpro (https://ricexpro.dna.affrc.go.jp/)
			RGAP (http://rice.uga.edu/cgi-bin/ORF_infopage.cgi) and RAPDB (https://rapdb.dna.affrc.go.jp/search/)
			RGI Rice Gene Index (https://riceome.hzau.edu.cn)
			NetREx Network-based Rice Expression Analysis (https://bioinf.iiit.ac.in/netrex/index.html)
			*	The order is from the highest to lowest gene expression values in tissues

## Sheet: Os02g0162700
Representative presentation of RiceXPro database analysis of gene expression. Based on the expression of individual genes, a set of genes were shortlisted
Hormonal treatment
https://ricexpro.dna.affrc.go.jp/RXP_1000/graph-view.php?featurenum=21883
The expression profile is presented in a line graph representing Cy5/Cy3 ratio (log2).
Development in field condition
Spatio-temporal gene expression of various tissues/organs throughout entire growth in the field
The WD40 repeat (also known as the WD or beta-transducin repeat) is a short structural motif of approximately 40 amino acids, often terminating in a tryptophan-aspartic acid (W-D) dipeptide. Tandem copies of these repeats typically fold together to form a type of circular solenoid protein domain called the WD40 domain.
Rice (Oryza sativa L. ssp. japonica cv. Nipponbare) seeds were sown in germinating boxes. At 30 days after germination, the seedlings were transplanted in a paddy field in Tsukuba, Japan ( ˜36°N ) and grown under normal conditions during the 2008 cultivation season. At 56 DAT, approximately 50% of rice plants in the field were at the stage of panicle initiation and at 58 DAT most plants examined …

## Sheet: Os02g0162700 co exp 
RICEFRED database
https://ricefrend.dna.affrc.go.jp/HyperTree/index.php?id=15463&rank=1&mr=50&mr_or_rank=MR									Gene OsWD40-37								Hierarchy 2 MR rank 2 https://rapdb.dna.affrc.go.jp/locus/?name=Os02g0162700
Hierarchy	LocusID	Description								SourceInteraction	Interaction	TargetInteraction	MutualRank	WeightedPCC
0	Os02g0162700	Non-protein coding transcript, uncharacterized transcript.								Os02g0162700	xx	Os06g0331300	3.162	0.780698
1	Os01g0229900	Similar to Shaggy-related protein kinase dzeta (EC 2.7.1.-) (ASK-dzeta).								Os02g0162700	xx	Os12g0134200	4.472	0.740505
1	Os01g0327600	Conserved hypothetical protein.								Os02g0162700	xx	Os03g0681300	4.472	0.758431
1	Os01g0355600	Galactose-binding like domain containing protein.								Os02g0162700	xx	Os06g0255300	4.899	0.761758
1	Os01g0633800	Non-protein coding transcript, unclassifiable transcript.								Os02g0162700	xx	Os11g0573000	4.899	0.722782
1	Os02g0105100	Conserved hypothetical protein.								Os02g0162700	xx	Os04g0218100	5.196	0.718148
1	Os02g0124700	Zinc finger, RING-type domain containing protein.								Os02g0162700	xx	Os12g0102400	5.745	0.715147
1	Os02g0215000	Conserved hypothetical protein.								Os02g0162700	xx	Os02g0124700	6.633	0.695217
1	Os02g0290300	Nitrous oxide reductase, N-terminal domain containing protein.								Os02g0162700	xx	Os03g0213400	7.071	0.718119
1	Os02g0329300	Conserved hypothetical protein.								Os02g0162700	xx	Os03g0711200	9.899	0.724148
1	Os02g0486400	Conserved hypothetical protein.								Os02g0162700	xx	Os04g0566800	10.954	0.709722
1	Os02g0537900	Similar to Vacuolar-type H+-translocating inorganic pyrophosphatase (EC 3.6.1.1).								Os02g0162700	xx	Os09g0408000	11.489	0.729617
1	Os02g0609700	Non-protein coding transcript, unclassifiable transcript.								Os02g0162700	xx	Os07g0161000	12.961	0.666924
1	Os02g0666300	Similar to MAP3Ka.								Os02g0162700	xx	Os07g0568200	13.229	0.688953
1	Os02g0716100	Non-protein coding transcript, unclassifiable transcript.								Os02g0162700	xx	Os06g0731500	13.416	0.697349
1	Os02g0722800	WD40-like domain containing protein.								Os02g0162700	xx	Os11g0533500	14	0.685931
1	Os03g0119500	Similar to Callose synthase 1 catalytic subunit.								Os02g0162700	xx	Os04g0675300	15.297	0.698106
1	Os03g0165600	Peptidase C19, ubiquitin carboxyl-terminal hydrolase 2 family protein.								Os02g0162700	xx	Os06g0505100	16.432	0.706232
1	Os03g0213400	Similar to RNA helicase.								Os02g0162700	xx	Os10g0476600	16.733	0.67242
1	Os03g0254700	Lissencephaly type-1-like homology motif domain containing protein.								Os02g0162700	xx	Os12g0236700	17.234	0.686684
1	Os03g0338200	Conserved hypothetical protein.								Os02g0162700	xx	Os06g0218200	18.33	0.708431
1	Os03g0352500	Similar to AGR379Wp.								Os02g0162700	xx	Os03g0679300	18.493	0.652007
1	Os03g0616700	Similar to Exportin-7 (Ran-binding protein 16).								Os02g0162700	xx	Os02g0666300	18.894	0.604332
1	Os03g0679300	Similar to Shaggy-related protein kinase eta (EC 2.7.1.-) (ASK-eta) (BRASSINOSTEROID-INSENSITIVE 2) (ULTRACURVATA1).								Os02g0162700	xx	Os05g0185600	19.287	0.683501
1	Os03g0681300	Similar to SABRE.								Os02g0162700	xx	Os12g0110000	19.494	0.697482
1	Os03g0707300	Conserved hypothetical protein.								Os02g0162700	xx	Os02g0716100	20.396	0.708757
1	Os03g0711200	Similar to Phosphatidylinositol 4-kinase alpha (Fragment).								Os02g0162700	xx	Os03g0616700	20.616	0.702781
1	Os03g0730800	Similar to Calcium-transporting ATPase 3, endoplasmic reticulum-type (EC 3.6.3.8).								Os02g0162700	xx	Os09g0266400	21.494	0.682882
1	Os03g0786900	Tetratricopeptide-like helical domain containing protein.								Os02g0162700	xx	Os03g0730800	22.271	0.705631
1	Os04g0218100	Protein prenyltransferase domain containing protein.								Os02g0162700	xx	Os07g0436700	24.678	0.695888
1	Os04g0566800	Spc97/Spc98 family protein.								Os02g0162700	xx	Os02g0609700	24.739	0.6407
1	Os04g0628600	Conserved hypothetical protein.								Os02g0162700	xx	Os02g0486400	25.69	0.68413
1	Os04g0675300	Hypothetical protein.								Os02g0162700	xx	Os03g0165600	26.833	0.657675
1	Os05g0104100	Conserved hypothetical protein.								Os02g0162700	xx	Os03g0119500	26.981	0.68812
1	Os05g0185600	Hypothetical protein.								Os02g0162700	xx	Os11g0592500	27.24	0.653582
1	Os05g0224800	Similar to Modification methyltransferase, cytosine-specific.								Os02g0162700	xx	Os04g0628600	27.928	0.655777
1	Os05g0290300	N-acetylglucosaminyl transferase component family protein.								Os02g0162700	xx	Os05g0593300	27.964	0.692274
1	Os05g0350700	Conserved hypothetical protein.								Os02g0162700	xx	Os05g0350700	28.983	0.640085
1	Os05g0593300	Conserved hypothetical protein.								Os02g0162700	xx	Os03g0254700	30.463	0.683096
1	Os06g0218200	Zinc finger, SWIM-type domain containing protein.								Os02g0162700	xx	Os03g0707300	31.496	0.603258
1	Os06g0255300	Conserved hypothetical protein.								Os02g0162700	xx	Os07g0481000	31.937	0.656158
1	Os06g0331300	Hypothetical protein.								Os02g0162700	xx	Os01g0229900	31.969	0.639622
1	Os06g0505100	Armadillo-like helical domain containing protein.								Os02g0162700	xx	Os05g0290300	33.407	0.670341
1	Os06g0731500	Hypothetical protein.								Os02g0162700	xx	Os01g0633800	33.941	0.625258
1	Os07g0161000	Tetratricopeptide-like helical domain containing protein.								Os02g0162700	xx	Os01g0355600	34.117	0.624612
1	Os07g0173400	Conserved hypothetical protein.								Os02g0162700	xx	Os11g0545700	34.467	0.664622
1	Os07g0436700	Conserved hypothetical protein.								Os02g0162700	xx	Os05g0224800	34.9	0.631102
1	Os07g0481000	Similar to Pollen-specific kinase partner protein.								Os02g0162700	xx	Os02g0105100	34.943	0.614555
1	Os07g0564700	Hypothetical protein.								Os02g0162700	xx	Os07g0645100	34.986	0.689217
1	Os07g0568200	Homeodomain-related containing protein.								Os02g0162700	xx	Os07g0564700	35.468	0.679555
1	Os07g0645100	Phosphatidylinositol 3- and 4-kinase, catalytic domain containing protein.								Os02g0162700	xx	Os05g0104100	36.986	0.558118
1	Os07g0669900	Non-protein coding transcript, uncharacterized transcript.								Os02g0162700	xx	Os07g0173400	37.947	0.590925
1	Os08g0318500	Sec8 exocyst complex component specific domain containing protein.								Os02g0162700	xx	Os03g0352500	38.665	0.64346
1	Os09g0266400	PGAP1-like family protein.								Os02g0162700	xx	Os07g0669900	38.704	0.61736
1	Os09g0278300	Phosphatidylinositol-4-phosphate 5-kinase family protein.								Os02g0162700	xx	Os01g0327600	39.987	0.667702
1	Os09g0296900	WD40-like domain containing protein.								Os02g0162700	xx	Os02g0329300	41.158	0.637154
1	Os09g0408000	Tetratricopeptide-like helical domain containing protein.								Os02g0162700	xx	Os10g0412000	41.243	0.635248
1	Os10g0412000	ATPase, P-type, K/Mg/Cd/Cu/Zn/Na/Ca/Na/H-transporter family protein.								Os02g0162700	xx	Os02g0215000	42.953	0.603391
1	Os10g0476600	Similar to Protein phosphatase 2A 62 kDa B'' regulatory subunit (Protein phosphatase 2A 62 kDa B regulatory subunit) (Protein phosphatase 2A alpha).								Os02g0162700	xx	Os11g0539800	43.267	0.636956
1	Os10g0478600	Conserved hypothetical protein.								Os02g0162700	xx	Os10g0478600	44.181	0.65027
1	Os11g0533500	Similar to Retinoblastoma-related protein 2b (Fragment).								Os02g0162700	xx	Os09g0296900	44.497	0.662972
1	Os11g0539800	Similar to Xaa-Pro aminopeptidase 1.								Os02g0162700	xx	Os02g0537900	45.056	0.650597
1	Os11g0545700	Similar to Centromere/kinetochore protein zw10 homolog.								Os02g0162700	xx	Os03g0338200	45.464	0.668327
1	Os11g0573000	Peptidase C19, ubiquitin carboxyl-terminal hydrolase 2 family protein.								Os02g0162700	xx	Os02g0290300	45.826	0.575558
1	Os11g0592500	Protein phosphatase 2C-like domain containing protein.								Os02g0162700	xx	Os03g0786900	46.476	0.639625
1	Os12g0102400	Zinc finger, RING-type domain containing protein.								Os02g0162700	xx	Os12g0590400	46.69	0.615839
1	Os12g0110000	Regulatory associated protein of TOR family protein.								Os02g0162700	xx	Os08g0318500	47.434	0.628951
1	Os12g0134200	Armadillo-like helical domain containing protein.								Os02g0162700	xx	Os09g0278300	49.092	0.553742
1	Os12g0236700	Chaperonin Cpn60/TCP-1 family protein.								Os02g0162700	xx	Os02g0722800	50	0.656211
1	Os12g0590400	Conserved hypothetical protein.								Os06g0331300	xx	Os03g0681300	2.449	0.797206
										Os06g0331300	xx	Os05g0290300	3.742	0.774125
										Os06g0331300	xx	Os01g0327600	4.243	0.773464
										Os06g0331300	xx	Os07g0481000	4.899	0.759121
										Os06g0331300	xx	Os07g0568200	5.477	0.755621
										Os06g0331300	xx	Os07g0436700	5.657	0.773698
										Os06g0331300	xx	Os11g0545700	6.325	0.746246
										Os06g0331300	xx	Os06g0505100	7.416	0.759904
										Os06g0331300	xx	Os12g0110000	8.367	0.761638
										Os06g0331300	xx	Os09g0296900	9	0.733963
										Os06g0331300	xx	Os02g0537900	9.165	0.729407
										Os06g0331300	xx	Os08g0318500	10.247	0.719456
										Os06g0331300	xx	Os12g0134200	10.724	0.740187
										Os06g0331300	xx	Os03g0711200	14.142	0.736703
										Os06g0331300	xx	Os06g0731500	14.832	0.708212
										Os06g0331300	xx	Os03g0254700	18.166	0.726929
										Os06g0331300	xx	Os03g0119500	21.071	0.71591
										Os06g0331300	xx	Os09g0408000	21.354	0.738
										Os06g0331300	xx	Os03g0786900	22.65	0.698051
										Os06g0331300	xx	Os03g0165600	23.065	0.680499
										Os06g0331300	xx	Os11g0539800	24.96	0.671486
										Os06g0331300	xx	Os06g0255300	24.98	0.71319
										Os06g0331300	xx	Os05g0224800	29.223	0.653257
										Os06g0331300	xx	Os07g0564700	29.326	0.708808
										Os06g0331300	xx	Os05g0593300	31.369	0.711802
										Os06g0331300	xx	Os03g0616700	32.156	0.706228
										Os06g0331300	xx	Os11g0533500	36.166	0.660784
										Os06g0331300	xx	Os03g0213400	38.328	0.659287
										Os06g0331300	xx	Os04g0675300	40.988	0.678269
										Os06g0331300	xx	Os10g0412000	42.071	0.655259
										Os06g0331300	xx	Os01g0229900	43.715	0.643482
										Os06g0331300	xx	Os02g0215000	43.886	0.620289
										Os06g0331300	xx	Os07g0173400	44.452	0.60841
										Os06g0331300	xx	Os07g0645100	46.904	0.698926
										Os06g0331300	xx	Os04g0218100	48.062	0.642229
										Os06g0331300	xx	Os02g0124700	48.888	0.611882
										Os12g0134200	xx	Os03g0681300	2.828	0.770061
										Os12g0134200	xx	Os01g0327600	4.243	0.744629
										Os12g0134200	xx	Os09g0296900	5.477	0.721653
										Os12g0134200	xx	Os07g0173400	8.602	0.649984
										Os12g0134200	xx	Os05g0185600	8.775	0.691428
										Os12g0134200	xx	Os03g0213400	11.225	0.681445
										Os12g0134200	xx	Os11g0545700	19.975	0.67479
										Os12g0134200	xx	Os05g0290300	20	0.678275
										Os12g0134200	xx	Os06g0731500	24.454	0.665472
										Os12g0134200	xx	Os07g0481000	25.515	0.655365
										Os12g0134200	xx	Os03g0119500	26.833	0.675274
										Os12g0134200	xx	Os02g0537900	26.981	0.659231
										Os12g0134200	xx	Os06g0255300	32.863	0.662662
										Os12g0134200	xx	Os07g0568200	32.985	0.65319
										Os12g0134200	xx	Os04g0566800	33.272	0.659441
										Os12g0134200	xx	Os09g0408000	40.15	0.660027
										Os12g0134200	xx	Os11g0533500	40.311	0.621917
										Os03g0681300	xx	Os03g0711200	2.449	0.777908
										Os03g0681300	xx	Os03g0119500	4.243	0.749829
										Os03g0681300	xx	Os05g0290300	4.583	0.746497
										Os03g0681300	xx	Os06g0505100	9.381	0.735679
										Os03g0681300	xx	Os03g0254700	11.489	0.725227
										Os03g0681300	xx	Os07g0436700	17.146	0.707769
										Os03g0681300	xx	Os01g0327600	17.321	0.705657
										Os03g0681300	xx	Os06g0255300	19.339	0.701577
										Os03g0681300	xx	Os07g0568200	19.339	0.679775
										Os03g0681300	xx	Os08g0318500	20.976	0.671499
										Os03g0681300	xx	Os07g0564700	23.238	0.697854
										Os03g0681300	xx	Os09g0408000	24.658	0.698309
										Os03g0681300	xx	Os07g0173400	25.1	0.622742
										Os03g0681300	xx	Os02g0329300	28.74	0.656891
										Os03g0681300	xx	Os07g0645100	30.397	0.697387
										Os03g0681300	xx	Os02g0537900	32.833	0.669394
										Os03g0681300	xx	Os03g0786900	34.598	0.659683
										Os03g0681300	xx	Os11g0545700	38.884	0.664536
										Os03g0681300	xx	Os10g0412000	39.975	0.637503
										Os03g0681300	xx	Os03g0213400	42.19	0.64139
										Os03g0681300	xx	Os04g0675300	44.542	0.65522
										Os03g0681300	xx	Os09g0266400	44.699	0.646842
										Os03g0681300	xx	Os04g0628600	48.198	0.63308
										Os06g0255300	xx	Os07g0645100	2.449	0.837143
										Os06g0255300	xx	Os03g0254700	3.464	0.782362
										Os06g0255300	xx	Os05g0593300	4.472	0.800504
										Os06g0255300	xx	Os12g0110000	5.292	0.7805
										Os06g0255300	xx	Os03g0165600	5.477	0.721258
										Os06g0255300	xx	Os03g0352500	6.325	0.740487
										Os06g0255300	xx	Os03g0213400	12.689	0.695787
										Os06g0255300	xx	Os03g0119500	16.882	0.711074
										Os06g0255300	xx	Os11g0533500	19.053	0.673095
										Os06g0255300	xx	Os06g0505100	19.975	0.705334
										Os06g0255300	xx	Os07g0669900	22.847	0.647652
										Os06g0255300	xx	Os12g0102400	25.456	0.650114
										Os06g0255300	xx	Os10g0412000	25.923	0.658074
										Os06g0255300	xx	Os12g0590400	26.981	0.649439
										Os06g0255300	xx	Os04g0675300	31.016	0.667086
										Os06g0255300	xx	Os03g0711200	31.401	0.680234
										Os06g0255300	xx	Os01g0633800	32.65	0.623379
										Os06g0255300	xx	Os02g0329300	35.496	0.644666
										Os06g0255300	xx	Os02g0105100	37.47	0.60974
										Os06g0255300	xx	Os02g0124700	45.255	0.597337
										Os06g0255300	xx	Os11g0539800	45.519	0.630186
										Os11g0573000	xx	Os06g0218200	2	0.794673
										Os11g0573000	xx	Os12g0102400	4	0.705983
										Os11g0573000	xx	Os04g0566800	9.165	0.700447
										Os11g0573000	xx	Os11g0592500	10.954	0.667147
										Os11g0573000	xx	Os03g0352500	11.402	0.680932
										Os11g0573000	xx	Os02g0124700	14.9	0.630705
										Os11g0573000	xx	Os03g0707300	18.708	0.608294
										Os11g0573000	xx	Os02g0716100	20.347	0.693331
										Os11g0573000	xx	Os11g0533500	20.616	0.643599
										Os11g0573000	xx	Os03g0730800	25.219	0.681388
										Os11g0573000	xx	Os10g0476600	26.382	0.638145
										Os11g0573000	xx	Os11g0545700	27.568	0.654412
										Os11g0573000	xx	Os02g0290300	31.289	0.575925
										Os11g0573000	xx	Os05g0104100	43.405	0.537683
										Os11g0573000	xx	Os03g0213400	43.44	0.607229
										Os11g0573000	xx	Os12g0110000	48.062	0.637022
										Os11g0573000	xx	Os07g0161000	48.765	0.600817
										Os11g0573000	xx	Os05g0185600	49.477	0.610977
										Os04g0218100	xx	Os02g0124700	4.899	0.669713
										Os04g0218100	xx	Os04g0675300	7.746	0.692987
										Os04g0218100	xx	Os06g0731500	7.746	0.689577
										Os04g0218100	xx	Os10g0478600	10.583	0.677014
										Os04g0218100	xx	Os01g0355600	10.677	0.638131
										Os04g0218100	xx	Os03g0213400	12	0.659956
										Os04g0218100	xx	Os09g0266400	17.664	0.656732
										Os04g0218100	xx	Os11g0592500	20	0.637811
										Os04g0218100	xx	Os10g0476600	26	0.629294
										Os04g0218100	xx	Os03g0352500	27.982	0.628153
										Os04g0218100	xx	Os07g0481000	29.665	0.635714
										Os04g0218100	xx	Os07g0173400	30.166	0.578229
										Os04g0218100	xx	Os12g0102400	33.764	0.606057
										Os04g0218100	xx	Os05g0185600	35.327	0.620344
										Os04g0218100	xx	Os03g0165600	36.878	0.615854
										Os04g0218100	xx	Os07g0568200	39.205	0.624944
										Os04g0218100	xx	Os03g0338200	39.573	0.639574
										Os04g0218100	xx	Os09g0408000	42.497	0.637305
										Os04g0218100	xx	Os05g0290300	43.589	0.632053
										Os12g0102400	xx	Os11g0592500	2	0.748098
										Os12g0102400	xx	Os03g0352500	12.649	0.654985
										Os12g0102400	xx	Os02g0124700	15	0.61358
										Os12g0102400	xx	Os07g0669900	20.125	0.612913
										Os12g0102400	xx	Os02g0290300	20.785	0.585624
										Os12g0102400	xx	Os06g0731500	25.239	0.646992
										Os12g0102400	xx	Os06g0218200	30.578	0.653517
										Os12g0102400	xx	Os10g0478600	31.937	0.624798
										Os12g0102400	xx	Os05g0224800	32.939	0.603357
										Os12g0102400	xx	Os03g0165600	36.919	0.611551
										Os12g0102400	xx	Os05g0593300	40	0.632033
										Os12g0102400	xx	Os11g0533500	50	0.5848
										Os02g0124700	xx	Os05g0104100	4.583	0.61742
										Os02g0124700	xx	Os03g0213400	10.954	0.633282
										Os02g0124700	xx	Os07g0173400	11.225	0.602436
										Os02g0124700	xx	Os01g0355600	13.266	0.609888
										Os02g0124700	xx	Os11g0592500	14.697	0.614976
										Os02g0124700	xx	Os03g0707300	18.574	0.57404
										Os02g0124700	xx	Os03g0352500	22.978	0.607956
										Os02g0124700	xx	Os07g0161000	41.425	0.575638
										Os02g0124700	xx	Os11g0533500	41.833	0.573286
										Os02g0124700	xx	Os10g0412000	44.091	0.573904
										Os02g0124700	xx	Os02g0105100	46.476	0.542461
										Os03g0213400	xx	Os07g0645100	4.899	0.757174
										Os03g0213400	xx	Os03g0352500	4.899	0.72987
										Os03g0213400	xx	Os03g0165600	6.325	0.687783
										Os03g0213400	xx	Os02g0537900	22.583	0.650942
										Os03g0213400	xx	Os04g0675300	26.153	0.650028
										Os03g0213400	xx	Os05g0104100	28.862	0.553623
										Os03g0213400	xx	Os11g0539800	30.496	0.620066
										Os03g0213400	xx	Os11g0545700	42.661	0.629221
										Os03g0213400	xx	Os07g0481000	43.451	0.617055
										Os03g0213400	xx	Os07g0173400	45.717	0.566585
										Os03g0213400	xx	Os02g0722800	46.098	0.631755
										Os03g0213400	xx	Os06g0731500	47.906	0.62151
										Os03g0213400	xx	Os05g0185600	49.356	0.604621
										Os03g0711200	xx	Os07g0564700	6.481	0.760948
										Os03g0711200	xx	Os02g0290300	8.718	0.675363
										Os03g0711200	xx	Os03g0254700	10.488	0.729207
										Os03g0711200	xx	Os10g0476600	13.191	0.686465
										Os03g0711200	xx	Os09g0408000	13.748	0.736413
										Os03g0711200	xx	Os09g0266400	14.142	0.696756
										Os03g0711200	xx	Os06g0505100	21	0.701536
										Os03g0711200	xx	Os02g0329300	21.909	0.673532
										Os03g0711200	xx	Os06g0731500	22.271	0.683733
										Os03g0711200	xx	Os07g0645100	23.238	0.712087
										Os03g0711200	xx	Os04g0675300	26.458	0.679832
										Os03g0711200	xx	Os04g0566800	26.944	0.680654
										Os03g0711200	xx	Os03g0119500	30.496	0.685987
										Os03g0711200	xx	Os05g0593300	39.799	0.678824
										Os03g0711200	xx	Os04g0628600	44.091	0.633037
										Os03g0711200	xx	Os02g0537900	44.125	0.650958
										Os03g0711200	xx	Os11g0545700	45.891	0.654746
										Os03g0711200	xx	Os12g0110000	49.497	0.656815
										Os04g0566800	xx	Os05g0185600	2	0.765538
										Os04g0566800	xx	Os06g0218200	4.472	0.751364
										Os04g0566800	xx	Os02g0716100	12.689	0.720481
										Os04g0566800	xx	Os03g0730800	21.633	0.70079
										Os04g0566800	xx	Os11g0545700	24.083	0.674124
										Os04g0566800	xx	Os02g0609700	36.851	0.624793
										Os09g0408000	xx	Os07g0564700	2	0.858052
										Os09g0408000	xx	Os06g0505100	2.449	0.829806
										Os09g0408000	xx	Os09g0266400	3.162	0.809126
										Os09g0408000	xx	Os02g0537900	4	0.779099
										Os09g0408000	xx	Os02g0329300	5.657	0.747226
										Os09g0408000	xx	Os04g0628600	5.831	0.744837
										Os09g0408000	xx	Os03g0786900	6	0.757123
										Os09g0408000	xx	Os02g0722800	8.485	0.742415
										Os09g0408000	xx	Os07g0568200	8.485	0.723509
										Os09g0408000	xx	Os08g0318500	10.583	0.708163
										Os09g0408000	xx	Os10g0412000	17.889	0.68488
										Os09g0408000	xx	Os02g0105100	21.909	0.64615
										Os09g0408000	xx	Os03g0254700	25.1	0.705175
										Os09g0408000	xx	Os01g0355600	28.618	0.635131
										Os09g0408000	xx	Os11g0539800	29.698	0.658528
										Os09g0408000	xx	Os10g0476600	37.242	0.649673
										Os07g0161000	xx	Os03g0730800	11.489	0.689713
										Os07g0161000	xx	Os03g0119500	18.708	0.65647
										Os07g0161000	xx	Os06g0218200	18.841	0.663252
										Os07g0161000	xx	Os11g0592500	21.977	0.630638
										Os07g0161000	xx	Os03g0786900	34.641	0.617924
										Os07g0568200	xx	Os02g0537900	6.325	0.698525
										Os07g0568200	xx	Os09g0296900	12	0.688243
										Os07g0568200	xx	Os03g0165600	15.492	0.66201
										Os07g0568200	xx	Os10g0476600	16.523	0.661624
										Os07g0568200	xx	Os09g0266400	21.494	0.660495
										Os07g0568200	xx	Os07g0564700	23.958	0.675833
										Os07g0568200	xx	Os06g0505100	29.172	0.660076
										Os07g0568200	xx	Os03g0786900	33.882	0.64077
										Os07g0568200	xx	Os11g0539800	35.623	0.633004
										Os07g0568200	xx	Os07g0481000	38.884	0.63763
										Os06g0731500	xx	Os04g0675300	5.292	0.715257
										Os06g0731500	xx	Os05g0593300	18.762	0.693062
										Os06g0731500	xx	Os03g0616700	34.583	0.668571
										Os06g0731500	xx	Os11g0545700	39.987	0.653977
										Os06g0731500	xx	Os10g0478600	42.048	0.645561
										Os06g0731500	xx	Os09g0296900	48.765	0.652831
										Os06g0731500	xx	Os12g0110000	49.193	0.651706
										Os11g0533500	xx	Os03g0119500	4.69	0.72069
										Os11g0533500	xx	Os11g0545700	7.416	0.69258
										Os11g0533500	xx	Os12g0110000	8	0.706305
										Os11g0533500	xx	Os05g0593300	8.307	0.713874
										Os11g0533500	xx	Os03g0616700	13.638	0.690762
										Os11g0533500	xx	Os05g0224800	16.125	0.634415
										Os11g0533500	xx	Os03g0352500	17.321	0.647537
										Os11g0533500	xx	Os06g0218200	31.225	0.660231
										Os11g0533500	xx	Os12g0590400	35.071	0.594352
										Os11g0533500	xx	Os07g0669900	37.55	0.588724
										Os11g0533500	xx	Os02g0215000	45.299	0.581619
										Os11g0533500	xx	Os12g0236700	46.476	0.609814
										Os04g0675300	xx	Os07g0645100	8.246	0.739835
										Os04g0675300	xx	Os02g0609700	24.249	0.631119
										Os04g0675300	xx	Os01g0633800	34	0.60939
										Os04g0675300	xx	Os05g0593300	34.641	0.669416
										Os04g0675300	xx	Os05g0350700	36.524	0.620819
										Os04g0675300	xx	Os03g0679300	37.523	0.60094
										Os06g0505100	xx	Os03g0786900	2.828	0.777538
										Os06g0505100	xx	Os07g0564700	3	0.799839
										Os06g0505100	xx	Os08g0318500	4.899	0.735163
										Os06g0505100	xx	Os10g0412000	4.899	0.745217
										Os06g0505100	xx	Os09g0266400	6	0.743786
										Os06g0505100	xx	Os03g0254700	6.481	0.750669
										Os06g0505100	xx	Os04g0628600	8.944	0.703305
										Os06g0505100	xx	Os03g0119500	9.899	0.731565
										Os06g0505100	xx	Os02g0329300	15.297	0.68117
										Os06g0505100	xx	Os02g0537900	18.708	0.684745
										Os06g0505100	xx	Os01g0355600	20.322	0.637072
										Os06g0505100	xx	Os12g0110000	23	0.694396
										Os06g0505100	xx	Os11g0539800	33.823	0.640396
										Os06g0505100	xx	Os02g0105100	39.497	0.601121
										Os10g0476600	xx	Os02g0290300	15.492	0.60848
										Os10g0476600	xx	Os02g0722800	18.439	0.668107
										Os10g0476600	xx	Os09g0266400	19.183	0.659015
										Os10g0476600	xx	Os02g0537900	35.355	0.633836
										Os10g0476600	xx	Os04g0628600	45.957	0.603209
										Os10g0476600	xx	Os07g0564700	48.062	0.620752
										Os12g0236700	xx	Os02g0486400	12	0.693312
										Os12g0236700	xx	Os03g0119500	22.249	0.679052
										Os12g0236700	xx	Os01g0229900	24.799	0.637187
										Os12g0236700	xx	Os03g0616700	31.464	0.666215
										Os12g0236700	xx	Os01g0633800	38	0.609024
										Os12g0236700	xx	Os09g0278300	43.886	0.554605
										Os12g0236700	xx	Os03g0338200	48.062	0.649222
										Os06g0218200	xx	Os02g0716100	4.472	0.762095
										Os06g0218200	xx	Os03g0730800	12.845	0.738226
										Os06g0218200	xx	Os11g0592500	24.739	0.665028
										Os06g0218200	xx	Os12g0590400	25.298	0.667688
										Os06g0218200	xx	Os11g0545700	25.298	0.687142
										Os06g0218200	xx	Os03g0119500	43.44	0.674287
										Os03g0679300	xx	Os01g0633800	2.449	0.733156
										Os03g0679300	xx	Os02g0609700	3	0.722909
										Os03g0679300	xx	Os01g0229900	4	0.695954
										Os03g0679300	xx	Os09g0278300	6.708	0.603894
										Os03g0679300	xx	Os07g0173400	29.95	0.565625
										Os03g0679300	xx	Os05g0185600	34.467	0.600095
										Os03g0679300	xx	Os02g0486400	40.311	0.607003
										Os03g0679300	xx	Os07g0436700	43.012	0.613789
										Os02g0666300	xx	Os05g0593300	33.912	0.580574
										Os02g0666300	xx	Os05g0290300	34.029	0.576045
										Os02g0666300	xx	Os12g0110000	38.974	0.573653
										Os05g0185600	xx	Os05g0104100	7.348	0.640882
										Os05g0185600	xx	Os07g0173400	16.062	0.617405
										Os05g0185600	xx	Os11g0545700	18.574	0.668777
										Os05g0185600	xx	Os03g0730800	28.249	0.676582
										Os05g0185600	xx	Os02g0716100	38.884	0.657065
										Os12g0110000	xx	Os05g0593300	2.449	0.813822
										Os12g0110000	xx	Os07g0645100	10.583	0.755383
										Os12g0110000	xx	Os03g0352500	12.728	0.703919
										Os12g0110000	xx	Os03g0254700	12.961	0.720515
										Os12g0110000	xx	Os11g0539800	17.436	0.671421
										Os12g0110000	xx	Os09g0296900	22.804	0.683052
										Os02g0716100	xx	Os07g0436700	5.916	0.760863
										Os02g0716100	xx	Os03g0338200	24.98	0.712261
										Os02g0716100	xx	Os03g0730800	32.985	0.705124
										Os02g0716100	xx	Os10g0478600	43.267	0.662695
										Os02g0716100	xx	Os09g0296900	47.728	0.671198
										Os03g0616700	xx	Os03g0119500	3.464	0.746496
										Os03g0616700	xx	Os11g0545700	23.238	0.687325
										Os03g0616700	xx	Os05g0224800	24.331	0.652318
										Os03g0616700	xx	Os02g0215000	41.857	0.616603
										Os09g0266400	xx	Os07g0564700	4.899	0.756991
										Os09g0266400	xx	Os04g0628600	8.485	0.686223
										Os09g0266400	xx	Os02g0105100	9.381	0.659575
										Os09g0266400	xx	Os03g0786900	11.489	0.690117
										Os09g0266400	xx	Os02g0722800	12.728	0.696288
										Os09g0266400	xx	Os02g0537900	15	0.68033
										Os09g0266400	xx	Os01g0355600	29.445	0.605752
										Os09g0266400	xx	Os03g0165600	45.431	0.614283
										Os09g0266400	xx	Os10g0412000	47.286	0.603981
										Os09g0266400	xx	Os02g0329300	50	0.606406
										Os03g0730800	xx	Os03g0119500	30.332	0.696013
										Os03g0730800	xx	Os05g0290300	47.329	0.666674
										Os07g0436700	xx	Os01g0327600	5.916	0.749805
										Os07g0436700	xx	Os01g0229900	13.601	0.68563
										Os07g0436700	xx	Os05g0290300	24.042	0.6877
										Os07g0436700	xx	Os07g0481000	24.739	0.675447
										Os07g0436700	xx	Os03g0338200	25.377	0.703805
										Os02g0609700	xx	Os01g0633800	2	0.825841
										Os02g0609700	xx	Os01g0229900	3.464	0.700235
										Os02g0609700	xx	Os09g0278300	18.974	0.575471
										Os02g0486400	xx	Os10g0478600	35.327	0.661819
										Os02g0486400	xx	Os03g0338200	40.817	0.674635
										Os02g0486400	xx	Os01g0229900	42.485	0.628596
										Os03g0165600	xx	Os03g0352500	17.493	0.651041
										Os03g0165600	xx	Os11g0539800	19.975	0.647575
										Os03g0165600	xx	Os07g0645100	22.627	0.673429
										Os03g0165600	xx	Os05g0593300	40.976	0.643795
										Os03g0119500	xx	Os11g0545700	5.657	0.728412
										Os03g0119500	xx	Os03g0254700	20.905	0.700871
										Os03g0119500	xx	Os08g0318500	22.978	0.659494
										Os03g0119500	xx	Os09g0296900	40.348	0.66738
										Os11g0592500	xx	Os10g0478600	14.142	0.664732
										Os11g0592500	xx	Os03g0707300	43.301	0.56268
										Os04g0628600	xx	Os07g0564700	5.477	0.722444
										Os04g0628600	xx	Os08g0318500	12.49	0.658614
										Os04g0628600	xx	Os01g0355600	16.583	0.632611
										Os04g0628600	xx	Os03g0786900	23.473	0.639997
										Os04g0628600	xx	Os02g0329300	44.822	0.606971
										Os05g0593300	xx	Os03g0352500	5.477	0.757577
										Os05g0593300	xx	Os07g0645100	8.485	0.762324
										Os05g0593300	xx	Os02g0290300	15.78	0.639177
										Os05g0593300	xx	Os03g0254700	18.762	0.714491
										Os05g0593300	xx	Os01g0633800	48.332	0.610776
										Os05g0350700	xx	Os10g0412000	7.348	0.675767
										Os03g0254700	xx	Os02g0329300	5.196	0.730444
										Os03g0254700	xx	Os07g0645100	7.071	0.760988
										Os03g0254700	xx	Os10g0412000	10.954	0.700842
										Os03g0254700	xx	Os11g0539800	13.856	0.679401
										Os03g0254700	xx	Os02g0722800	16.882	0.705925
										Os03g0254700	xx	Os07g0564700	25	0.700114
										Os03g0254700	xx	Os02g0537900	30.984	0.664609
										Os03g0254700	xx	Os03g0786900	32.879	0.6558
										Os07g0481000	xx	Os05g0290300	8.775	0.699204
										Os07g0481000	xx	Os09g0296900	17.234	0.6777
										Os07g0481000	xx	Os01g0327600	32.863	0.657114
										Os01g0229900	xx	Os01g0633800	2.828	0.710969
										Os05g0290300	xx	Os08g0318500	42.426	0.632335
										Os05g0290300	xx	Os01g0327600	43.898	0.663056
										Os01g0633800	xx	Os07g0645100	30.332	0.63217
										Os01g0633800	xx	Os09g0278300	45.695	0.526191
										Os01g0355600	xx	Os03g0786900	5.831	0.66745
										Os01g0355600	xx	Os02g0105100	13.416	0.611427
										Os01g0355600	xx	Os08g0318500	24.739	0.604001
										Os01g0355600	xx	Os10g0412000	35.199	0.589118
										Os11g0545700	xx	Os02g0537900	6.481	0.709132
										Os11g0545700	xx	Os02g0215000	20.64	0.627332
										Os11g0545700	xx	Os03g0352500	40.583	0.634749
										Os05g0224800	xx	Os07g0669900	5.916	0.664729
										Os05g0224800	xx	Os10g0412000	21.166	0.624978
										Os05g0224800	xx	Os08g0318500	32.496	0.604718
										Os02g0105100	xx	Os02g0329300	10	0.646937
										Os02g0105100	xx	Os10g0412000	16.703	0.620043
										Os02g0105100	xx	Os07g0669900	49.8	0.546746
										Os07g0645100	xx	Os03g0352500	10.724	0.732623
										Os07g0645100	xx	Os02g0722800	17.55	0.712261
										Os07g0645100	xx	Os10g0412000	48.969	0.634262
										Os07g0564700	xx	Os03g0786900	6.708	0.733794
										Os07g0564700	xx	Os02g0329300	10.677	0.709271
										Os07g0564700	xx	Os08g0318500	29.665	0.649642
										Os07g0564700	xx	Os02g0722800	39.686	0.667311
										Os07g0564700	xx	Os02g0537900	40.534	0.65154
										Os07g0564700	xx	Os11g0539800	42.048	0.634277
										Os07g0173400	xx	Os09g0278300	20.785	0.543866
										Os02g0329300	xx	Os02g0722800	5.292	0.718151
										Os10g0412000	xx	Os03g0786900	2.828	0.754954
										Os10g0412000	xx	Os08g0318500	23	0.633852
										Os10g0412000	xx	Os02g0537900	29.563	0.636726
										Os11g0539800	xx	Os03g0786900	4	0.701766
										Os11g0539800	xx	Os02g0537900	16.583	0.664601
										Os02g0537900	xx	Os03g0786900	28.284	0.651403
										Os02g0537900	xx	Os08g0318500	32.496	0.634389
										Os02g0537900	xx	Os02g0722800	46.861	0.650262
										Os03g0786900	xx	Os08g0318500	10.583	0.681639
										Os03g0786900	xx	Os02g0722800	47.571	0.638819

## Sheet: Os03g0269800
Hormonal treatment
Development in field condition
Spatio-temporal gene expression of various tissues/organs throughout entire growth in the field

## Sheet: Os03g0269800 co exp
https://ricefrend.dna.affrc.go.jp/HyperTree/index.php?id=17571&rank=5&mr=5&mr_or_rank=MR											Hierarchy 2 MR rank 2 (https://rapdb.dna.affrc.go.jp/locus/?name=Os03g0269800)
Hierarchy	LocusID	Description		SourceInteraction	Interaction	TargetInteraction	MutualRank	WeightedPCC
0	Os03g0269800			Os03g0269800	xx	Os02g0474300	2	0.803812
1	Os02g0474300	DNA topoisomerase, type IA family protein.		Os03g0269800	xx	Os12g0405300	4	0.753834
1	Os06g0492000	Similar to CDP-diacylglycerol--inositol 3-phosphatidyltransferase 1 (EC 2.7.8.11) (Phosphatidylinositol synthase 1) (PtdIns synthase 1) (PI synthase 1) (AtPIS1).		Os03g0269800	xx	Os06g0492000	4.899	0.769792
1	Os12g0405300	Conserved hypothetical protein.		Os02g0474300	xx	Os03g0597200	2.449	0.769537
2	Os01g0626100	Adaptin, N-terminal domain containing protein.		Os02g0474300	xx	Os04g0520900	4.899	0.738419
2	Os02g0461800	Reverse transcriptase, RNA-dependent DNA polymerase family protein.		Os03g0597200	xx	Os01g0924100	3.464	0.672476
2	Os03g0597200	Protein prenyltransferase domain containing protein.		Os03g0597200	xx	Os02g0151900	3.464	0.765704
2	Os04g0353200	Conserved hypothetical protein.		Os02g0151900	xx	Os10g0408700	2.828	0.782493
2	Os04g0520900	Protein prenyltransferase domain containing protein.		Os02g0151900	xx	Os01g0540800	3	0.778886
2	Os04g0588900			Os02g0151900	xx	Os12g0191200	4.472	0.740821
2	Os05g0581000	Conserved hypothetical protein.		Os10g0408700	xx	Os08g0122800	2	0.815056
2	Os06g0232400	Conserved hypothetical protein.		Os10g0408700	xx	Os08g0184600	2.449	0.800884
2	Os12g0613200	Similar to Histone-lysine N-methyltransferase, H3 lysine-4 specific SET1 (EC 2.1.1.43) (Set1/Ash2 histone methyltransferase complex subunit SET1) (SET-domain-containing protein 1).		Os10g0408700	xx	Os12g0102100	3.873	0.780695
3	Os01g0924100	Non-protein coding transcript, unclassifiable transcript.		Os10g0408700	xx	Os07g0220600	4	0.765712
3	Os01g0962000	Non-protein coding transcript, unclassifiable transcript.		Os10g0408700	xx	Os03g0807400	4.899	0.767289
3	Os02g0137500	Similar to P300/CBP acetyltransferase-related protein 2.		Os01g0540800	xx	Os08g0326100	2	0.803112
3	Os02g0151900	Conserved hypothetical protein.		Os12g0191200	xx	Os07g0220600	3	0.760298
3	Os02g0251200	Non-protein coding transcript, unclassifiable transcript.		Os12g0191200	xx	Os03g0591000	3.742	0.721782
3	Os03g0235400	Hypothetical protein.		Os04g0520900	xx	Os01g0626100	3.162	0.796433
3	Os03g0683900	Hypothetical protein.		Os04g0520900	xx	Os07g0207700	3.873	0.753416
3	Os03g0764300	Protein kinase-like domain containing protein.		Os04g0520900	xx	Os02g0137500	4.899	0.754949
3	Os04g0439400	DDT domain containing protein.		Os07g0207700	xx	Os08g0326100	3.162	0.776876
3	Os05g0283000	Conserved hypothetical protein.		Os07g0207700	xx	Os11g0473200	4.583	0.731048
3	Os06g0187700	Conserved hypothetical protein.		Os08g0326100	xx	Os02g0146400	3.464	0.786092
3	Os07g0207700	Conserved hypothetical protein.		Os11g0473200	xx	Os08g0323800	2.449	0.785603
3	Os08g0145300			Os11g0473200	xx	Os04g0568800	2.828	0.720608
3	Os09g0406900	Conserved hypothetical protein.		Os02g0137500	xx	Os01g0897800	2.449	0.767907
3	Os09g0573200	Conserved hypothetical protein.		Os02g0137500	xx	Os02g0563800	2.828	0.765674
3	Os11g0663400			Os02g0137500	xx	Os08g0180100	3.742	0.796636
4	Os01g0169500	Armadillo-like helical domain containing protein.		Os02g0137500	xx	Os02g0255000	4	0.731756
4	Os01g0540800	Conserved hypothetical protein.		Os02g0137500	xx	Os11g0102800	4.899	0.725873
4	Os01g0897800	Rad21/Rec8 like protein, N-terminal domain containing protein.		Os01g0897800	xx	Os03g0218300	2.828	0.75413
4	Os02g0114000	Bromodomain containing protein.		Os01g0897800	xx	Os01g0927600	3.742	0.727733
4	Os02g0255000	Similar to Cyclic nucleotide-gated ion channel 1 (AtCNGC1) (Cyclic nucleotide-and calmodulin-regulated ion channel 1).		Os01g0897800	xx	Os03g0210800	4.472	0.717679
4	Os02g0563800	Cyclin-like F-box domain containing protein.		Os01g0927600	xx	Os11g0523800	3.873	0.700378
4	Os02g0707500	Conserved hypothetical protein.		Os02g0563800	xx	Os11g0523800	2.828	0.735673
4	Os03g0424200	Protein kinase-like domain containing protein.		Os02g0563800	xx	Os03g0255000	3	0.741194
4	Os03g0764500	Hypothetical protein.		Os02g0563800	xx	Os02g0608300	4	0.721155
4	Os05g0414200	Disease resistance protein family protein.		Os02g0563800	xx	Os02g0100200	4.243	0.720018
4	Os06g0351800	Conserved hypothetical protein.		Os02g0563800	xx	Os01g0236800	4.243	0.72657
4	Os08g0180100	Similar to Enhancer of zeste homolog 2 (ENX-1).		Os11g0523800	xx	Os01g0236800	4	0.719464
4	Os08g0298800	Hypothetical protein.		Os08g0180100	xx	Os03g0213300	2.449	0.812547
4	Os08g0326100	SMAD/FHA domain containing protein.		Os08g0180100	xx	Os02g0114000	3.162	0.820263
4	Os10g0108100			Os08g0180100	xx	Os05g0593300	4	0.809474
4	Os10g0408700	Similar to GAMYB-binding protein (Fragment).		Os08g0180100	xx	Os07g0497000	4.472	0.807417
4	Os11g0102800	Conserved hypothetical protein.		Os02g0255000	xx	Os06g0470800	2.828	0.705529
4	Os11g0155000	Dcp1-like decapping family protein.		Os02g0255000	xx	Os12g0103000	3	0.720716
4	Os11g0200600	Cyclin-like F-box domain containing protein.		Os02g0255000	xx	Os11g0103700	3.873	0.701726
4	Os11g0235300	Non-protein coding transcript, unclassifiable transcript.		Os12g0103000	xx	Os11g0103700	2	0.845819
4	Os11g0473200	Similar to Ubiquitin carboxyl-terminal hydrolase 12 (EC 3.1.2.15) (Ubiquitin thiolesterase 12) (Ubiquitin-specific processing protease 12) (Deubiquitinating enzyme 12).		Os11g0102800	xx	Os02g0329600	4.899	0.67307
4	Os12g0174000	Similar to Glycine-rich RNA-binding protein 2, mitochondrial precursor (AtGRP2).		Os12g0405300	xx	Os02g0461800	3.162	0.757687
4	Os12g0191200	Non-protein coding transcript, putative npRNA.		Os12g0405300	xx	Os04g0588900	3.742	0.741333
4	Os12g0423700			Os12g0405300	xx	Os06g0232400	4.243	0.720677
5	Os01g0194300	Similar to NPR1.		Os02g0461800	xx	Os11g0663400	2	0.841094
5	Os01g0236800	Similar to Beta-amylase PCT-BMYI (EC 3.2.1.2).		Os02g0461800	xx	Os08g0145300	4.472	0.759018
5	Os01g0292900	Similar to Squamosa-promoter binding-like protein 2.		Os08g0145300	xx	Os10g0108100	3.162	0.780922
5	Os01g0523200			Os10g0108100	xx	Os07g0591600	4.583	0.760825
5	Os01g0927600	Similar to Auxin response factor 2 (ARF1-binding protein) (ARF1-BP).		Os04g0588900	xx	Os06g0187700	2.828	0.718306
5	Os02g0100200	Steroid nuclear receptor, ligand-binding domain containing protein.		Os04g0588900	xx	Os04g0439400	4	0.69229
5	Os02g0146400	Similar to Splicing factor 3B subunit 1 (Spliceosome associated protein 155) (SAP 155) (SF3b155) (Pre-mRNA splicing factor SF3b 155 kDa subunit).		Os04g0588900	xx	Os05g0283000	4.243	0.705785
5	Os02g0329600	Conserved hypothetical protein.		Os06g0187700	xx	Os12g0423700	2.449	0.698094
5	Os02g0608300	FAR1 domain containing protein.		Os06g0187700	xx	Os11g0200600	3.873	0.687667
5	Os02g0823800	Conserved hypothetical protein.		Os12g0423700	xx	Os12g0252000	3	0.688358
5	Os03g0210800	Hypothetical protein.		Os12g0423700	xx	Os01g0523200	3.873	0.668255
5	Os03g0213300	Conserved hypothetical protein.		Os12g0423700	xx	Os12g0525300	4.899	0.671562
5	Os03g0218300	Conserved hypothetical protein.		Os12g0252000	xx	Os01g0523200	4.472	0.664338
5	Os03g0219800	Conserved hypothetical protein.		Os04g0439400	xx	Os03g0764500	2.828	0.597255
5	Os03g0255000	FAR1 domain containing protein.		Os03g0764500	xx	Os06g0662100	4	0.544412
5	Os03g0558000	Conserved hypothetical protein.		Os05g0283000	xx	Os10g0108100	2.449	0.791056
5	Os03g0591000	Conserved hypothetical protein.		Os05g0283000	xx	Os08g0298800	4	0.705494
5	Os03g0807400	Similar to Calreticulin 2 precursor.		Os05g0283000	xx	Os02g0707500	4.243	0.662174
5	Os04g0231800	Four-helical cytokine family protein.		Os05g0283000	xx	Os06g0351800	5	0.689249
5	Os04g0568800	Protein of unknown function DUF810 family protein.		Os08g0298800	xx	Os07g0301000	2	0.8503
5	Os05g0506300	Conserved hypothetical protein.		Os06g0351800	xx	Os07g0534800	2	0.804454
5	Os05g0593300	Conserved hypothetical protein.		Os06g0351800	xx	Os04g0231800	4.243	0.742337
5	Os06g0167000	Similar to PRP8 protein (Fragment).		Os07g0534800	xx	Os04g0231800	4.583	0.7341
5	Os06g0470800	Protein of unknown function DUF159 family protein.		Os06g0492000	xx	Os01g0626100	2	0.870359
5	Os06g0574200	UspA domain containing protein.		Os06g0492000	xx	Os12g0613200	2.449	0.801528
5	Os06g0662100	Non-protein coding transcript, unclassifiable transcript.		Os06g0492000	xx	Os04g0353200	2.828	0.777624
5	Os07g0220600	Non-protein coding transcript, uncharacterized transcript.		Os06g0492000	xx	Os05g0581000	3.873	0.777034
5	Os07g0301000			Os06g0492000	xx	Os04g0520900	4.583	0.77062
5	Os07g0495900	Similar to Regulator of nonsense transcripts 1 homolog.		Os01g0626100	xx	Os09g0573200	2.449	0.820202
5	Os07g0497000	Similar to Mi-2 autoantigen-like protein (Helicase-like protein).		Os01g0626100	xx	Os12g0613200	3.464	0.800903
5	Os07g0534800	Conserved hypothetical protein.		Os01g0626100	xx	Os03g0235400	3.464	0.795671
5	Os07g0591600			Os01g0626100	xx	Os03g0764300	4.899	0.756704
5	Os07g0648300	Conserved hypothetical protein.		Os09g0573200	xx	Os03g0424200	3.464	0.78725
5	Os08g0122800	Hypothetical protein.		Os09g0573200	xx	Os12g0174000	3.742	0.782328
5	Os08g0184600	Conserved hypothetical protein.		Os09g0573200	xx	Os08g0326100	3.873	0.792668
5	Os08g0323800	Hypothetical protein.		Os09g0573200	xx	Os01g0169500	4.243	0.778953
5	Os09g0375700	Hypothetical protein.		Os09g0573200	xx	Os02g0114000	4.583	0.813987
5	Os11g0103700	Mitochondrial substrate carrier family protein.		Os03g0424200	xx	Os03g0219800	3.873	0.779836
5	Os11g0523800	Transcriptional factor B3 family protein.		Os03g0424200	xx	Os03g0558000	5	0.774114
5	Os12g0102100	Alcohol dehydrogenase superfamily, zinc-containing protein.		Os01g0169500	xx	Os02g0823800	2.828	0.768869
5	Os12g0103000	Mitochondrial substrate carrier family protein.		Os02g0114000	xx	Os07g0497000	2	0.859311
5	Os12g0252000			Os02g0114000	xx	Os05g0506300	3	0.853872
5	Os12g0525300			Os02g0114000	xx	Os07g0648300	4	0.812782
				Os02g0114000	xx	Os07g0495900	4.243	0.806459
				Os02g0114000	xx	Os06g0167000	4.472	0.840384
				Os02g0114000	xx	Os02g0146400	4.899	0.796743
				Os03g0764300	xx	Os05g0414200	3.873	0.713707
				Os05g0414200	xx	Os01g0194300	2	0.79916
				Os05g0414200	xx	Os06g0574200	3.162	0.695015
				Os05g0414200	xx	Os01g0292900	4.899	0.700314
				Os01g0194300	xx	Os06g0574200	3	0.677653
				Os12g0613200	xx	Os05g0581000	5	0.759524
				Os04g0353200	xx	Os01g0962000	4.899	0.727766
				Os05g0581000	xx	Os02g0251200	2	0.780949
				Os05g0581000	xx	Os03g0683900	3.742	0.731344
				Os05g0581000	xx	Os09g0406900	4.899	0.697537
				Os03g0683900	xx	Os11g0235300	3.162	0.702885
				Os03g0683900	xx	Os11g0155000	3.464	0.716217
				Os11g0235300	xx	Os09g0375700	2.828	0.678661
				Os11g0235300	xx	Os11g0155000	4.583	0.689007
				Os11g0155000	xx	Os08g0323800	2	0.838821
